# Supplementary material for: A neural network analysis of the effect of high and low frailty index indicators on predicting elective surgery discharge destinations
Source: PLoS One. 2023 Apr 7;18(4):e0284206. doi: 10.1371/journal.pone.0284206 (PMC10081744; doi:10.1371/journal.pone.0284206)
Supplement: S1 Data — (CSV) [file pone.0284206.s003.csv]

SEX	WORKRVU	AGE	DISCHARGE DESTINATION	DIABETES	SMOKE	DYSPNEA	FNSTATUS2	VENTILAT	HXCOPD	ASCITES	HXCHF	HYPERMED	RENAFAIL	DIALYSIS	DISCANCR	WNDINF	STEROID	WTLOSS	BLEEDIS	ASA #	mFI	mFI-high	mFI-low	Dsch-Home	Dsc-Home w/ Fac	Dsc-Multi-level	Dsc-Unskilled	Dsc-Rehab	DSC-Skilled	Dsc-Acute Care	Dsc-Hospice	Dsch-Mortality
female	15.00	71	Home	NON-INSULIN	No	No	Independent	No	No	No	No	Yes	Yes	Yes	No	No	No	No	No	1	0.31	0.29	0.33	1	0	0	0	0	0	0	0	0
female	17.31	63	Home	INSULIN	No	No	Independent	No	No	No	No	Yes	No	No	No	No	No	No	Yes	1	0.15	0.00	0.33	1	0	0	0	0	0	0	0	0
female	34.13	62	Home	NO	No	No	Independent	No	No	Yes	No	No	No	No	Yes	No	Yes	No	No	1	0.23	0.14	0.33	1	0	0	0	0	0	0	0	0
male	25.06	44	Home	INSULIN	No	MODERATE EXERTION	Independent	No	No	No	No	Yes	No	No	No	No	No	No	No	1	0.23	0.00	0.50	1	0	0	0	0	0	0	0	0
female	11.92	61	Home	NO	No	No	Independent	No	No	No	No	No	No	No	No	No	No	No	No	1	0.00	0.00	0.00	1	0	0	0	0	0	0	0	0
female	13.76	41	Home	NO	No	No	Independent	No	No	No	No	No	No	No	No	No	No	No	No	1	0.00	0.00	0.00	1	0	0	0	0	0	0	0	0
female	23.10	57	Home	NO	No	No	Independent	No	No	No	No	No	No	No	No	No	No	No	No	1	0.00	0.00	0.00	1	0	0	0	0	0	0	0	0
female	6.59	35	Home	NO	No	No	Independent	No	No	No	No	No	No	No	No	No	No	No	No	1	0.00	0.00	0.00	1	0	0	0	0	0	0	0	0
female	27.41	38	Home	NO	No	No	Independent	No	No	No	No	No	No	No	No	No	No	No	No	1	0.00	0.00	0.00	1	0	0	0	0	0	0	0	0
female	31.92	59	Home	NON-INSULIN	No	No	Independent	No	No	No	No	Yes	No	No	No	No	No	No	No	1	0.15	0.00	0.33	1	0	0	0	0	0	0	0	0
female	20.34	47	Home	NO	No	No	Independent	No	No	No	No	No	No	No	No	No	No	No	No	1	0.00	0.00	0.00	1	0	0	0	0	0	0	0	0
female	17.31	56	Home	NO	No	No	Independent	No	No	No	No	No	No	No	No	No	No	No	No	1	0.00	0.00	0.00	1	0	0	0	0	0	0	0	0
female	26.42	66	Home	NO	No	No	Independent	No	No	No	No	Yes	No	No	No	No	No	No	No	1	0.08	0.00	0.17	1	0	0	0	0	0	0	0	0
female	20.82	50	Home	NO	No	No	Independent	No	No	No	No	Yes	No	No	No	No	No	No	No	1	0.08	0.00	0.17	1	0	0	0	0	0	0	0	0
female	31.63	33	Home	NO	No	No	Independent	No	No	No	No	No	No	No	No	No	No	No	No	1	0.00	0.00	0.00	1	0	0	0	0	0	0	0	0
female	11.92	35	Home	NO	No	No	Independent	No	No	No	No	No	No	No	No	No	No	No	No	1	0.00	0.00	0.00	1	0	0	0	0	0	0	0	0
male	17.28	75	Home	NO	No	No	Independent	No	Yes	No	No	No	No	No	Yes	No	No	No	No	1	0.15	0.14	0.17	1	0	0	0	0	0	0	0	0
female	17.31	40	Home	NO	No	No	Independent	No	No	No	No	No	No	No	No	No	No	No	No	1	0.00	0.00	0.00	1	0	0	0	0	0	0	0	0
male	23.00	79	Home	NO	Yes	No	Independent	No	No	No	No	Yes	No	No	No	Yes	No	No	No	1	0.15	0.00	0.33	1	0	0	0	0	0	0	0	0
male	26.42	74	Home	NO	No	No	Independent	No	No	No	No	Yes	No	No	No	No	No	No	No	1	0.08	0.00	0.17	1	0	0	0	0	0	0	0	0
female	30.91	48	Home	NO	Yes	No	Independent	No	No	No	No	No	No	No	No	No	No	No	No	1	0.08	0.00	0.17	1	0	0	0	0	0	0	0	0
female	23.10	72	Home	NO	No	No	Independent	No	No	No	No	Yes	No	No	No	No	No	No	No	1	0.08	0.00	0.17	1	0	0	0	0	0	0	0	0
female	14.04	28	Home	NO	No	No	Independent	No	No	No	No	No	No	No	No	No	No	No	No	1	0.00	0.00	0.00	1	0	0	0	0	0	0	0	0
female	20.34	34	Home	NO	No	No	Independent	No	No	No	No	No	No	No	No	No	No	No	No	1	0.00	0.00	0.00	1	0	0	0	0	0	0	0	0
male	12.37	52	Home	NO	No	No	Independent	No	No	No	No	No	No	No	No	No	No	No	No	1	0.00	0.00	0.00	1	0	0	0	0	0	0	0	0
female	30.91	76	Home	NO	No	No	Independent	No	No	No	No	Yes	No	No	No	No	No	No	No	1	0.08	0.00	0.17	1	0	0	0	0	0	0	0	0
female	34.13	52	Home	NO	No	No	Independent	No	No	No	No	No	No	No	No	No	No	No	No	1	0.00	0.00	0.00	1	0	0	0	0	0	0	0	0
female	15.00	26	Home	NO	Yes	No	Independent	No	No	No	No	No	No	No	No	No	No	No	No	1	0.08	0.00	0.17	1	0	0	0	0	0	0	0	0
female	5.44	21	Home	NO	No	No	Independent	No	No	No	No	No	No	No	No	No	No	No	No	1	0.00	0.00	0.00	1	0	0	0	0	0	0	0	0
male	25.06	40	Home	NO	Yes	No	Independent	No	No	No	No	No	No	No	No	No	No	No	No	1	0.08	0.00	0.17	1	0	0	0	0	0	0	0	0
female	15.79	28	Home	NO	No	No	Independent	No	No	No	No	No	No	No	No	No	No	No	No	1	0.00	0.00	0.00	1	0	0	0	0	0	0	0	0
female	11.40	29	Home	NO	No	No	Independent	No	No	No	No	No	No	No	No	No	No	No	No	1	0.00	0.00	0.00	1	0	0	0	0	0	0	0	0
male	11.40	50	Home	NO	No	No	Independent	No	No	No	No	No	No	No	No	No	No	No	No	1	0.00	0.00	0.00	1	0	0	0	0	0	0	0	0
female	20.34	28	Home	NO	Yes	No	Independent	No	No	No	No	No	No	No	No	No	No	No	No	1	0.08	0.00	0.17	1	0	0	0	0	0	0	0	0
male	17.28	46	Home	NO	No	No	Independent	No	No	No	No	No	No	No	No	No	No	No	No	1	0.00	0.00	0.00	1	0	0	0	0	0	0	0	0
female	57.19	59	Home	NO	Yes	No	Independent	No	No	No	No	No	No	No	No	No	No	No	No	1	0.08	0.00	0.17	1	0	0	0	0	0	0	0	0
male	27.41	43	Home	NO	No	No	Independent	No	No	No	No	No	No	No	No	No	No	No	No	1	0.00	0.00	0.00	1	0	0	0	0	0	0	0	0
female	17.31	38	Home	NO	Yes	No	Independent	No	No	No	No	No	No	No	No	No	No	No	No	1	0.08	0.00	0.17	1	0	0	0	0	0	0	0	0
female	11.40	42	Home	NO	No	No	Independent	No	No	No	No	No	No	No	No	No	No	No	No	1	0.00	0.00	0.00	1	0	0	0	0	0	0	0	0
male	11.40	22	Home	NO	Yes	No	Independent	No	No	No	No	No	No	No	No	No	No	No	No	1	0.08	0.00	0.17	1	0	0	0	0	0	0	0	0
female	17.31	45	Home	NO	No	No	Independent	No	No	No	No	No	No	No	No	No	No	No	No	1	0.00	0.00	0.00	1	0	0	0	0	0	0	0	0
female	17.31	43	Home	NO	No	No	Independent	No	No	No	No	No	No	No	No	No	No	No	No	1	0.00	0.00	0.00	1	0	0	0	0	0	0	0	0
female	26.32	34	Home	NO	No	No	Independent	No	No	No	No	No	No	No	No	No	No	No	No	1	0.00	0.00	0.00	1	0	0	0	0	0	0	0	0
male	26.32	74	Home	NO	No	No	Independent	No	No	No	No	No	No	No	No	No	No	No	No	1	0.00	0.00	0.00	1	0	0	0	0	0	0	0	0
female	15.00	40	Home	NO	Yes	No	Independent	No	No	No	No	No	No	No	No	No	No	No	No	1	0.08	0.00	0.17	1	0	0	0	0	0	0	0	0
male	26.80	57	Home	NO	No	No	Independent	No	No	No	No	No	No	No	No	No	No	No	No	1	0.00	0.00	0.00	1	0	0	0	0	0	0	0	0
female	15.00	42	Home	NO	No	No	Independent	No	No	No	No	No	No	No	No	No	No	No	No	1	0.00	0.00	0.00	1	0	0	0	0	0	0	0	0
male	30.09	36	Facility Which was Home	NO	No	No	Independent	No	No	No	No	No	No	No	No	No	Yes	No	No	1	0.08	0.00	0.17	0	1	0	0	0	0	0	0	0
female	15.00	33	Home	NO	No	No	Independent	No	No	No	No	No	No	No	No	No	No	No	No	1	0.00	0.00	0.00	1	0	0	0	0	0	0	0	0
male	52.05	58	Home	NO	No	No	Independent	No	No	No	No	Yes	No	No	No	No	No	No	No	1	0.08	0.00	0.17	1	0	0	0	0	0	0	0	0
female	15.00	32	Home	NO	No	No	Independent	No	No	No	No	No	No	No	No	No	No	No	No	1	0.00	0.00	0.00	1	0	0	0	0	0	0	0	0
female	17.31	56	Home	NO	No	No	Independent	No	No	No	No	No	No	No	No	No	No	No	No	1	0.00	0.00	0.00	1	0	0	0	0	0	0	0	0
male	9.45	33	Home	NO	No	No	Partially Dependent	No	No	No	No	No	No	No	No	No	No	No	No	1	0.08	0.14	0.00	1	0	0	0	0	0	0	0	0
female	30.09	21	Home	NO	No	No	Independent	No	No	No	No	No	No	No	No	No	No	No	No	1	0.00	0.00	0.00	1	0	0	0	0	0	0	0	0
male	22.95	34	Home	NO	No	No	Independent	No	No	No	No	No	No	No	No	No	No	No	No	1	0.00	0.00	0.00	1	0	0	0	0	0	0	0	0
male	34.58	26	Home	NO	No	No	Independent	No	No	No	No	No	No	No	No	No	Yes	No	No	1	0.08	0.00	0.17	1	0	0	0	0	0	0	0	0
male	52.84	51	Home	NO	No	No	Independent	No	No	No	No	No	No	No	No	No	No	Yes	No	1	0.00	0.00	0.00	1	0	0	0	0	0	0	0	0
male	20.89	25	Home	NO	No	No	Independent	No	No	No	No	No	No	No	No	No	No	No	No	1	0.00	0.00	0.00	1	0	0	0	0	0	0	0	0
female	26.42	38	Home	NO	No	No	Independent	No	No	No	No	No	No	No	No	No	No	No	No	1	0.00	0.00	0.00	1	0	0	0	0	0	0	0	0
male	21.87	19	Home	NO	No	No	Independent	No	No	No	No	No	No	No	No	No	No	No	No	1	0.00	0.00	0.00	1	0	0	0	0	0	0	0	0
female	29.79	49	Home	NO	No	No	Independent	No	No	No	No	No	No	No	No	No	No	No	No	1	0.00	0.00	0.00	1	0	0	0	0	0	0	0	0
male	21.87	41	Home	INSULIN	No	No	Independent	No	No	No	No	No	No	No	No	No	No	No	No	1	0.08	0.00	0.17	1	0	0	0	0	0	0	0	0
male	8.69	29	Home	NO	No	No	Independent	No	No	No	No	No	No	No	No	No	No	No	No	1	0.00	0.00	0.00	1	0	0	0	0	0	0	0	0
male	31.92	59	Home	NO	No	No	Independent	No	No	No	No	No	No	No	No	No	No	No	No	1	0.00	0.00	0.00	1	0	0	0	0	0	0	0	0
male	22.95	21	Home	NO	No	No	Independent	No	No	No	No	No	No	No	No	No	Yes	No	No	1	0.08	0.00	0.17	1	0	0	0	0	0	0	0	0
female	26.13	59	Home	NO	No	No	Independent	No	No	No	No	No	No	No	No	No	No	No	No	1	0.00	0.00	0.00	1	0	0	0	0	0	0	0	0
male	27.41	27	Home	NO	No	No	Independent	No	No	No	No	No	No	No	No	No	No	No	No	1	0.00	0.00	0.00	1	0	0	0	0	0	0	0	0
male	9.45	31	Home	NO	No	No	Independent	No	No	No	No	No	No	No	No	No	No	No	No	1	0.00	0.00	0.00	1	0	0	0	0	0	0	0	0
male	20.73	43	Home	NO	No	No	Independent	No	No	No	No	No	No	No	No	No	No	No	No	1	0.00	0.00	0.00	1	0	0	0	0	0	0	0	0
male	25.06	33	Home	NO	No	No	Independent	No	No	No	No	No	No	No	No	No	No	No	No	1	0.00	0.00	0.00	1	0	0	0	0	0	0	0	0
male	34.58	24	Home	NO	No	No	Independent	No	No	No	No	No	No	No	No	No	No	No	No	1	0.00	0.00	0.00	1	0	0	0	0	0	0	0	0
male	31.92	48	Home	NO	No	No	Independent	No	No	No	No	No	No	No	No	No	No	No	No	1	0.00	0.00	0.00	1	0	0	0	0	0	0	0	0
male	17.28	59	Home	NO	No	No	Independent	No	No	No	No	No	No	No	No	No	No	No	No	1	0.00	0.00	0.00	1	0	0	0	0	0	0	0	0
male	33.00	33	Home	NO	No	No	Independent	No	No	No	No	No	No	No	No	No	No	No	No	1	0.00	0.00	0.00	1	0	0	0	0	0	0	0	0
male	31.92	38	Home	NO	No	No	Independent	No	No	No	No	No	No	No	No	No	No	No	No	1	0.00	0.00	0.00	1	0	0	0	0	0	0	0	0
male	20.72	65	Home	NO	No	No	Independent	No	No	No	No	No	No	No	No	No	No	No	No	1	0.00	0.00	0.00	1	0	0	0	0	0	0	0	0
female	13.18	32	Home	NO	No	No	Independent	No	No	No	No	No	No	No	No	No	No	No	No	1	0.00	0.00	0.00	1	0	0	0	0	0	0	0	0
female	22.01	28	Home	NO	No	No	Independent	No	No	No	No	No	No	No	No	No	No	No	No	1	0.00	0.00	0.00	1	0	0	0	0	0	0	0	0
female	18.50	64	Home	NO	No	No	Independent	No	No	No	No	No	No	No	No	No	No	No	No	1	0.00	0.00	0.00	1	0	0	0	0	0	0	0	0
male	27.11	59	Home	NO	No	No	Independent	No	No	No	No	No	No	No	No	No	No	No	No	1	0.00	0.00	0.00	1	0	0	0	0	0	0	0	0
female	19.87	20	Home	NO	No	No	Independent	No	No	No	No	No	No	No	No	No	No	No	No	1	0.00	0.00	0.00	1	0	0	0	0	0	0	0	0
female	20.34	24	Home	NO	No	No	Independent	No	No	No	No	No	No	No	No	No	No	No	No	1	0.00	0.00	0.00	1	0	0	0	0	0	0	0	0
female	17.31	45	Home	NO	No	No	Independent	No	No	No	No	No	No	No	No	No	No	No	No	1	0.00	0.00	0.00	1	0	0	0	0	0	0	0	0
female	20.34	29	Home	NO	No	No	Independent	No	No	No	No	No	No	No	No	No	No	No	No	1	0.00	0.00	0.00	1	0	0	0	0	0	0	0	0
female	20.34	30	Home	NO	No	No	Independent	No	No	No	No	No	No	No	No	No	No	No	No	1	0.00	0.00	0.00	1	0	0	0	0	0	0	0	0
female	15.55	30	Home	NO	No	No	Independent	No	No	No	No	No	No	No	No	No	No	No	No	1	0.00	0.00	0.00	1	0	0	0	0	0	0	0	0
female	15.79	39	Home	NO	No	No	Independent	No	No	No	No	No	No	No	No	No	No	No	No	1	0.00	0.00	0.00	1	0	0	0	0	0	0	0	0
female	17.31	49	Home	NO	Yes	No	Independent	No	No	No	No	No	No	No	No	No	No	No	No	1	0.08	0.00	0.17	1	0	0	0	0	0	0	0	0
female	20.79	65	Home	NO	No	No	Independent	No	No	No	No	No	No	No	No	No	No	No	No	1	0.00	0.00	0.00	1	0	0	0	0	0	0	0	0
female	39.01	33	Home	NO	No	No	Independent	No	No	No	No	No	No	No	No	No	No	No	No	1	0.00	0.00	0.00	1	0	0	0	0	0	0	0	0
female	17.71	37	Home	NO	No	No	Independent	No	No	No	No	No	No	No	No	No	No	No	No	1	0.00	0.00	0.00	1	0	0	0	0	0	0	0	0
female	20.79	37	Home	NO	No	No	Independent	No	No	No	No	No	No	No	No	No	No	No	No	1	0.00	0.00	0.00	1	0	0	0	0	0	0	0	0
female	20.79	44	Home	NO	No	No	Independent	No	No	No	No	No	No	No	No	No	No	No	No	1	0.00	0.00	0.00	1	0	0	0	0	0	0	0	0
female	24.26	37	Facility Which was Home	NO	No	No	Independent	No	No	No	No	No	No	No	No	No	No	No	No	1	0.00	0.00	0.00	0	1	0	0	0	0	0	0	0
male	26.42	62	Home	NO	No	No	Independent	No	No	No	No	No	No	No	No	No	No	No	No	1	0.00	0.00	0.00	1	0	0	0	0	0	0	0	0
male	11.92	43	Home	NO	No	No	Independent	No	No	No	No	No	No	No	No	No	No	No	No	1	0.00	0.00	0.00	1	0	0	0	0	0	0	0	0
female	11.92	32	Home	NO	No	No	Independent	No	No	No	No	No	No	No	No	No	No	No	No	1	0.00	0.00	0.00	1	0	0	0	0	0	0	0	0
female	20.34	27	Home	NO	No	No	Independent	No	No	No	No	No	No	No	No	No	No	No	No	1	0.00	0.00	0.00	1	0	0	0	0	0	0	0	0
female	20.79	44	Home	NO	No	No	Independent	No	No	No	No	No	No	No	No	No	No	No	No	1	0.00	0.00	0.00	1	0	0	0	0	0	0	0	0
female	31.92	50	Home	NO	No	No	Independent	No	No	No	No	No	No	No	No	No	No	No	No	1	0.00	0.00	0.00	1	0	0	0	0	0	0	0	0
female	17.31	35	Home	NO	No	No	Independent	No	No	No	No	Yes	No	No	No	No	No	No	No	1	0.08	0.00	0.17	1	0	0	0	0	0	0	0	0
female	11.92	39	Home	NO	No	No	Independent	No	No	No	No	No	No	No	No	No	No	No	No	1	0.00	0.00	0.00	1	0	0	0	0	0	0	0	0
female	39.01	28	Home	NO	No	No	Independent	No	No	No	No	No	No	No	No	No	No	No	No	1	0.00	0.00	0.00	1	0	0	0	0	0	0	0	0
female	14.15	32	Home	NO	No	No	Independent	No	No	No	No	No	No	No	No	No	No	No	No	1	0.00	0.00	0.00	1	0	0	0	0	0	0	0	0
female	20.34	31	Home	NO	No	No	Independent	No	No	No	No	No	No	No	No	No	No	No	No	1	0.00	0.00	0.00	1	0	0	0	0	0	0	0	0
female	39.01	18	Home	NO	No	No	Independent	No	No	No	No	No	No	No	No	No	No	No	No	1	0.00	0.00	0.00	1	0	0	0	0	0	0	0	0
female	17.31	50	Home	NO	No	No	Independent	No	No	No	No	No	No	No	No	No	No	No	No	1	0.00	0.00	0.00	1	0	0	0	0	0	0	0	0
female	17.31	49	Home	NO	No	No	Independent	No	No	No	No	No	No	No	No	No	No	No	No	1	0.00	0.00	0.00	1	0	0	0	0	0	0	0	0
female	17.31	50	Home	NO	No	No	Independent	No	No	No	No	No	No	No	No	No	No	No	No	1	0.00	0.00	0.00	1	0	0	0	0	0	0	0	0
female	26.32	50	Home	NO	No	No	Independent	No	No	No	No	No	No	No	No	No	No	No	No	1	0.00	0.00	0.00	1	0	0	0	0	0	0	0	0
female	20.34	37	Home	NO	Yes	No	Independent	No	No	No	No	No	No	No	No	No	No	No	No	1	0.08	0.00	0.17	1	0	0	0	0	0	0	0	0
female	17.31	64	Home	NO	No	No	Independent	No	No	No	No	No	No	No	No	No	No	No	No	1	0.00	0.00	0.00	1	0	0	0	0	0	0	0	0
female	20.34	30	Home	NO	No	No	Independent	No	No	No	No	No	No	No	No	No	No	No	No	1	0.00	0.00	0.00	1	0	0	0	0	0	0	0	0
female	20.34	40	Home	NO	No	No	Independent	No	No	No	No	No	No	No	No	No	No	No	No	1	0.00	0.00	0.00	1	0	0	0	0	0	0	0	0
female	20.34	33	Home	NO	No	No	Independent	No	No	No	No	No	No	No	No	No	No	No	No	1	0.00	0.00	0.00	1	0	0	0	0	0	0	0	0
male	31.92	36	Home	NO	Yes	No	Independent	No	No	No	No	No	No	No	No	No	No	No	No	1	0.08	0.00	0.17	1	0	0	0	0	0	0	0	0
male	20.93	21	Home	NO	No	No	Independent	No	No	No	No	No	No	No	No	No	No	No	No	1	0.00	0.00	0.00	1	0	0	0	0	0	0	0	0
male	11.01	29	Home	NO	No	No	Independent	No	No	No	No	No	No	No	No	No	No	No	No	1	0.00	0.00	0.00	1	0	0	0	0	0	0	0	0
female	9.45	34	Home	NO	No	No	Independent	No	No	No	No	No	No	No	No	No	No	No	No	1	0.00	0.00	0.00	1	0	0	0	0	0	0	0	0
male	8.80	28	Home	NO	No	No	Independent	No	No	No	No	No	No	No	No	No	No	No	No	1	0.00	0.00	0.00	1	0	0	0	0	0	0	0	0
male	39.89	45	Home	NO	Yes	No	Independent	No	No	No	No	No	No	No	No	No	No	No	No	1	0.08	0.00	0.17	1	0	0	0	0	0	0	0	0
female	27.75	32	Home	NO	Yes	No	Independent	No	No	No	No	No	No	No	No	No	No	No	No	1	0.08	0.00	0.17	1	0	0	0	0	0	0	0	0
male	17.25	32	Home	NO	No	No	Independent	No	No	No	No	No	No	No	No	No	No	No	No	1	0.00	0.00	0.00	1	0	0	0	0	0	0	0	0
male	12.29	18	Home	NO	No	No	Independent	No	No	No	No	No	No	No	No	No	No	No	No	1	0.00	0.00	0.00	1	0	0	0	0	0	0	0	0
male	20.84	18	Home	NO	No	No	Independent	No	No	No	No	No	No	No	No	No	No	No	No	1	0.00	0.00	0.00	1	0	0	0	0	0	0	0	0
female	11.47	27	Home	NO	No	No	Independent	No	No	No	No	No	No	No	No	No	No	No	No	1	0.00	0.00	0.00	1	0	0	0	0	0	0	0	0
male	9.45	53	Home	NO	No	No	Independent	No	No	No	No	No	No	No	No	No	No	No	No	1	0.00	0.00	0.00	1	0	0	0	0	0	0	0	0
female	9.45	21	Home	NO	Yes	No	Independent	No	No	No	No	No	No	No	No	No	No	No	No	1	0.08	0.00	0.17	1	0	0	0	0	0	0	0	0
male	17.39	21	Home	NO	No	No	Independent	No	No	No	No	No	No	No	No	No	No	No	No	1	0.00	0.00	0.00	1	0	0	0	0	0	0	0	0
female	15.00	46	Home	NO	No	No	Independent	No	No	No	No	No	No	No	No	No	No	No	No	1	0.00	0.00	0.00	1	0	0	0	0	0	0	0	0
female	15.00	38	Home	NO	No	No	Independent	No	No	No	No	No	No	No	No	No	No	No	No	1	0.00	0.00	0.00	1	0	0	0	0	0	0	0	0
female	6.59	39	Home	NO	No	No	Independent	No	No	No	No	No	No	No	No	No	No	No	No	1	0.00	0.00	0.00	1	0	0	0	0	0	0	0	0
male	37.15	46	Home	NO	No	No	Independent	No	No	No	No	No	No	No	No	No	No	No	No	1	0.00	0.00	0.00	1	0	0	0	0	0	0	0	0
male	9.45	27	Home	NO	No	No	Independent	No	No	No	No	No	No	No	No	No	No	No	No	1	0.00	0.00	0.00	1	0	0	0	0	0	0	0	0
female	15.00	39	Home	NO	No	No	Independent	No	No	No	No	No	No	No	No	No	No	No	No	1	0.00	0.00	0.00	1	0	0	0	0	0	0	0	0
female	20.38	48	Home	NO	No	No	Independent	No	No	No	No	No	No	No	No	No	No	No	No	1	0.00	0.00	0.00	1	0	0	0	0	0	0	0	0
female	10.60	50	Home	NO	No	No	Independent	No	No	No	No	No	No	No	No	No	No	No	No	1	0.00	0.00	0.00	1	0	0	0	0	0	0	0	0
male	30.76	51	Home	NO	No	No	Independent	No	No	No	No	Yes	No	No	Yes	No	No	No	No	1	0.15	0.00	0.33	1	0	0	0	0	0	0	0	0
female	20.38	44	Home	NO	No	No	Independent	No	No	No	No	No	No	No	No	No	No	No	No	1	0.00	0.00	0.00	1	0	0	0	0	0	0	0	0
female	7.08	31	Home	NO	No	No	Independent	No	No	No	No	No	No	No	No	No	No	No	No	1	0.00	0.00	0.00	1	0	0	0	0	0	0	0	0
male	31.92	44	Home	NO	No	No	Independent	No	No	No	No	No	No	No	No	No	No	No	No	1	0.00	0.00	0.00	1	0	0	0	0	0	0	0	0
male	18.10	33	Home	NO	No	No	Independent	No	No	No	No	No	No	No	No	No	No	No	No	1	0.00	0.00	0.00	1	0	0	0	0	0	0	0	0
male	30.18	51	Home	NO	No	No	Independent	No	No	No	No	No	No	No	No	No	No	No	No	1	0.00	0.00	0.00	1	0	0	0	0	0	0	0	0
male	11.48	58	Home	NO	No	No	Independent	No	No	No	No	No	No	No	No	No	No	No	No	1	0.00	0.00	0.00	1	0	0	0	0	0	0	0	0
male	19.44	44	Home	NO	No	No	Independent	No	No	No	No	No	No	No	No	No	No	No	No	1	0.00	0.00	0.00	1	0	0	0	0	0	0	0	0
female	19.44	66	Home	NO	No	No	Independent	No	No	No	No	Yes	No	No	No	No	No	No	No	1	0.08	0.00	0.17	1	0	0	0	0	0	0	0	0
female	10.47	30	Home	NO	No	No	Independent	No	No	No	No	No	No	No	No	No	No	No	No	1	0.00	0.00	0.00	1	0	0	0	0	0	0	0	0
male	31.92	61	Home	NO	No	No	Independent	No	No	No	No	No	No	No	No	No	No	No	No	1	0.00	0.00	0.00	1	0	0	0	0	0	0	0	0
male	7.96	55	Home	NO	No	No	Independent	No	No	No	No	No	No	No	No	No	No	No	No	1	0.00	0.00	0.00	1	0	0	0	0	0	0	0	0
female	10.47	46	Home	NO	No	No	Independent	No	No	No	No	No	No	No	No	No	No	No	No	1	0.00	0.00	0.00	1	0	0	0	0	0	0	0	0
female	15.00	35	Home	NO	No	No	Independent	No	No	No	No	No	No	No	No	No	No	No	No	1	0.00	0.00	0.00	1	0	0	0	0	0	0	0	0
female	11.92	38	Home	NO	No	No	Independent	No	No	No	No	No	No	No	No	No	No	No	No	1	0.00	0.00	0.00	1	0	0	0	0	0	0	0	0
male	31.92	45	Home	NO	No	No	Independent	No	No	No	No	No	No	No	No	No	No	No	No	1	0.00	0.00	0.00	1	0	0	0	0	0	0	0	0
female	15.00	43	Home	NO	No	No	Independent	No	No	No	No	No	No	No	No	No	No	No	No	1	0.00	0.00	0.00	1	0	0	0	0	0	0	0	0
female	15.00	39	Home	NO	No	No	Independent	No	No	No	No	No	No	No	No	No	No	No	No	1	0.00	0.00	0.00	1	0	0	0	0	0	0	0	0
female	15.00	40	Home	NO	No	No	Independent	No	No	No	No	No	No	No	No	No	No	No	No	1	0.00	0.00	0.00	1	0	0	0	0	0	0	0	0
male	39.01	63	Home	NO	No	No	Independent	No	No	No	No	No	No	No	No	No	No	No	No	1	0.00	0.00	0.00	1	0	0	0	0	0	0	0	0
female	39.01	32	Home	NO	No	No	Independent	No	No	No	No	No	No	No	No	No	No	No	No	1	0.00	0.00	0.00	1	0	0	0	0	0	0	0	0
female	39.01	26	Home	NO	Yes	No	Independent	No	No	No	No	No	No	No	No	No	No	No	No	1	0.08	0.00	0.17	1	0	0	0	0	0	0	0	0
female	39.01	32	Home	NO	No	No	Independent	No	No	No	No	No	No	No	No	No	No	No	No	1	0.00	0.00	0.00	1	0	0	0	0	0	0	0	0
female	15.00	49	Home	NO	No	No	Independent	No	No	No	No	No	No	No	No	No	No	No	No	1	0.00	0.00	0.00	1	0	0	0	0	0	0	0	0
male	22.95	62	Home	NO	No	No	Independent	No	No	No	No	No	No	No	No	No	No	No	No	1	0.00	0.00	0.00	1	0	0	0	0	0	0	0	0
female	4.88	34	Home	NO	No	No	Independent	No	No	No	No	No	No	No	No	No	No	No	No	1	0.00	0.00	0.00	1	0	0	0	0	0	0	0	0
female	26.42	55	Home	NO	No	No	Independent	No	No	No	No	No	No	No	No	No	No	No	No	1	0.00	0.00	0.00	1	0	0	0	0	0	0	0	0
female	18.50	52	Home	NO	No	No	Independent	No	No	No	No	No	No	No	No	No	No	No	No	1	0.00	0.00	0.00	1	0	0	0	0	0	0	0	0
female	15.00	40	Home	NO	No	No	Independent	No	No	No	No	No	No	No	No	No	No	No	No	1	0.00	0.00	0.00	1	0	0	0	0	0	0	0	0
female	31.92	47	Home	NO	No	No	Independent	No	No	No	No	No	No	No	No	No	No	No	No	1	0.00	0.00	0.00	1	0	0	0	0	0	0	0	0
male	26.80	57	Home	NO	No	No	Independent	No	No	No	No	No	No	No	No	No	No	No	No	1	0.00	0.00	0.00	1	0	0	0	0	0	0	0	0
female	18.50	34	Home	NO	No	No	Independent	No	No	No	No	No	No	No	No	No	No	No	No	1	0.00	0.00	0.00	1	0	0	0	0	0	0	0	0
female	16.03	36	Home	NO	No	No	Independent	No	No	No	No	No	No	No	No	No	No	No	No	1	0.00	0.00	0.00	1	0	0	0	0	0	0	0	0
female	16.03	22	Home	NO	No	No	Independent	No	No	No	No	No	No	No	No	No	No	No	No	1	0.00	0.00	0.00	1	0	0	0	0	0	0	0	0
female	20.72	56	Home	NO	No	No	Independent	No	No	No	No	No	No	No	No	No	No	No	No	1	0.00	0.00	0.00	1	0	0	0	0	0	0	0	0
female	11.09	45	Home	NO	No	No	Independent	No	No	No	No	No	No	No	No	No	No	No	No	1	0.00	0.00	0.00	1	0	0	0	0	0	0	0	0
male	26.80	67	Home	NO	No	No	Independent	No	No	No	No	No	No	No	No	No	No	No	No	1	0.00	0.00	0.00	1	0	0	0	0	0	0	0	0
female	16.03	46	Home	NO	No	No	Independent	No	No	No	No	No	No	No	No	No	No	No	No	1	0.00	0.00	0.00	1	0	0	0	0	0	0	0	0
female	9.45	24	Home	NO	No	No	Independent	No	No	No	No	No	No	No	No	No	No	No	No	1	0.00	0.00	0.00	1	0	0	0	0	0	0	0	0
female	16.03	37	Home	NO	No	No	Independent	No	No	No	No	No	No	No	No	No	No	No	No	1	0.00	0.00	0.00	1	0	0	0	0	0	0	0	0
female	11.09	57	Home	NO	No	No	Independent	No	No	No	No	No	No	No	No	No	No	No	No	1	0.00	0.00	0.00	1	0	0	0	0	0	0	0	0
female	20.72	66	Home	NO	No	No	Independent	No	No	No	No	Yes	No	No	No	No	No	No	No	1	0.08	0.00	0.17	1	0	0	0	0	0	0	0	0
male	9.45	52	Home	NO	No	No	Independent	No	No	No	No	No	No	No	No	No	No	No	No	1	0.00	0.00	0.00	1	0	0	0	0	0	0	0	0
female	10.47	36	Home	NO	No	No	Independent	No	No	No	No	No	No	No	No	No	No	No	No	1	0.00	0.00	0.00	1	0	0	0	0	0	0	0	0
female	16.03	38	Home	NO	No	No	Independent	No	No	No	No	No	No	No	No	No	No	No	No	1	0.00	0.00	0.00	1	0	0	0	0	0	0	0	0
female	11.09	52	Home	NO	No	No	Independent	No	No	No	No	No	No	No	No	No	No	No	No	1	0.00	0.00	0.00	1	0	0	0	0	0	0	0	0
female	15.00	47	Home	NO	No	No	Independent	No	No	No	No	No	No	No	No	No	No	No	No	1	0.00	0.00	0.00	1	0	0	0	0	0	0	0	0
female	20.72	56	Home	NO	No	No	Independent	No	No	No	No	No	No	No	No	No	No	No	No	1	0.00	0.00	0.00	1	0	0	0	0	0	0	0	0
female	17.31	38	Home	NO	No	No	Independent	No	No	No	No	No	No	No	No	No	No	No	No	1	0.00	0.00	0.00	1	0	0	0	0	0	0	0	0
female	20.72	53	Home	NO	No	No	Independent	No	No	No	No	No	No	No	No	No	No	No	No	1	0.00	0.00	0.00	1	0	0	0	0	0	0	0	0
male	28.58	47	Home	NO	No	No	Independent	No	No	No	No	No	No	No	No	No	No	No	No	1	0.00	0.00	0.00	1	0	0	0	0	0	0	0	0
male	29.45	40	Home	NO	No	No	Independent	No	No	No	No	No	No	No	No	No	No	No	No	1	0.00	0.00	0.00	1	0	0	0	0	0	0	0	0
male	20.72	55	Home	NO	No	No	Independent	No	No	No	No	No	No	No	No	No	No	No	No	1	0.00	0.00	0.00	1	0	0	0	0	0	0	0	0
female	17.31	40	Home	NO	No	No	Independent	No	No	No	No	No	No	No	No	No	No	No	No	1	0.00	0.00	0.00	1	0	0	0	0	0	0	0	0
male	20.72	56	Home	NO	No	No	Independent	No	No	No	No	No	No	No	No	No	No	No	No	1	0.00	0.00	0.00	1	0	0	0	0	0	0	0	0
female	10.47	28	Home	NO	No	No	Independent	No	No	No	No	No	No	No	No	No	No	No	No	1	0.00	0.00	0.00	1	0	0	0	0	0	0	0	0
female	19.44	25	Home	NO	No	No	Independent	No	No	No	No	No	No	No	No	No	No	No	No	1	0.00	0.00	0.00	1	0	0	0	0	0	0	0	0
female	22.59	52	Home	NO	No	No	Independent	No	No	No	No	No	No	No	No	No	No	No	No	1	0.00	0.00	0.00	1	0	0	0	0	0	0	0	0
female	22.59	61	Home	NO	No	No	Independent	No	No	No	No	No	No	No	No	No	No	No	No	1	0.00	0.00	0.00	1	0	0	0	0	0	0	0	0
male	20.72	63	Home	NO	No	No	Independent	No	No	No	No	No	No	No	No	No	No	No	No	1	0.00	0.00	0.00	1	0	0	0	0	0	0	0	0
female	20.72	64	Home	NO	No	No	Independent	No	No	No	No	No	No	No	No	No	No	No	No	1	0.00	0.00	0.00	1	0	0	0	0	0	0	0	0
female	17.31	41	Home	NO	No	No	Independent	No	No	No	No	No	No	No	No	No	No	No	No	1	0.00	0.00	0.00	1	0	0	0	0	0	0	0	0
female	33.48	41	Home	NO	Yes	No	Independent	No	No	No	No	No	No	No	No	No	No	No	No	1	0.08	0.00	0.17	1	0	0	0	0	0	0	0	0
female	20.89	49	Home	NO	No	No	Independent	No	No	No	No	No	No	No	No	No	No	No	No	1	0.00	0.00	0.00	1	0	0	0	0	0	0	0	0
female	20.72	61	Home	NO	No	No	Independent	No	No	No	No	No	No	No	No	No	No	No	No	1	0.00	0.00	0.00	1	0	0	0	0	0	0	0	0
female	18.50	40	Home	NO	No	No	Independent	No	No	No	No	No	No	No	No	No	No	No	No	1	0.00	0.00	0.00	1	0	0	0	0	0	0	0	0
female	26.32	71	Home	NO	No	No	Independent	No	No	No	No	No	No	No	No	No	No	No	No	1	0.00	0.00	0.00	1	0	0	0	0	0	0	0	0
female	20.72	81	Home	NO	No	No	Independent	No	No	No	No	No	No	No	No	No	No	No	No	1	0.00	0.00	0.00	1	0	0	0	0	0	0	0	0
female	30.09	32	Home	NO	No	No	Independent	No	No	No	No	No	No	No	No	No	No	No	No	1	0.00	0.00	0.00	1	0	0	0	0	0	0	0	0
female	26.42	61	Home	NO	No	No	Independent	No	No	No	No	No	No	No	No	No	No	No	No	1	0.00	0.00	0.00	1	0	0	0	0	0	0	0	0
female	36.50	23	Home	NO	No	No	Independent	No	No	No	No	No	No	No	No	No	No	No	No	1	0.00	0.00	0.00	1	0	0	0	0	0	0	0	0
male	26.80	41	Home	NO	No	No	Independent	No	No	No	No	No	No	No	No	No	No	No	No	1	0.00	0.00	0.00	1	0	0	0	0	0	0	0	0
male	22.70	66	Home	NO	No	No	Independent	No	No	No	No	No	No	No	No	No	No	No	No	1	0.00	0.00	0.00	1	0	0	0	0	0	0	0	0
female	32.11	19	Home	NO	No	No	Independent	No	No	No	No	No	No	No	No	No	No	No	No	1	0.00	0.00	0.00	1	0	0	0	0	0	0	0	0
female	32.11	18	Home	NO	No	No	Independent	No	No	No	No	No	No	No	No	No	No	No	No	1	0.00	0.00	0.00	1	0	0	0	0	0	0	0	0
female	22.09	68	Home	NO	No	No	Independent	No	No	No	No	No	No	No	No	No	No	No	No	1	0.00	0.00	0.00	1	0	0	0	0	0	0	0	0
male	21.05	18	Home	NO	No	No	Independent	No	No	No	No	No	No	No	No	No	No	No	No	1	0.00	0.00	0.00	1	0	0	0	0	0	0	0	0
female	14.03	29	Home	NO	No	No	Independent	No	No	No	No	No	No	No	No	No	No	No	No	1	0.00	0.00	0.00	1	0	0	0	0	0	0	0	0
male	14.43	34	Home	NO	Yes	No	Independent	No	No	No	No	No	No	No	No	No	No	No	No	1	0.08	0.00	0.17	1	0	0	0	0	0	0	0	0
female	17.31	37	Home	NO	No	No	Independent	No	No	No	No	No	No	No	No	No	No	No	No	1	0.00	0.00	0.00	1	0	0	0	0	0	0	0	0
female	16.60	41	Home	NO	No	No	Independent	No	No	No	No	No	No	No	No	No	No	No	No	1	0.00	0.00	0.00	1	0	0	0	0	0	0	0	0
female	21.05	18	Home	NO	No	No	Independent	No	No	No	No	No	No	No	No	No	No	No	No	1	0.00	0.00	0.00	1	0	0	0	0	0	0	0	0
female	13.41	35	Home	NO	No	No	Independent	No	No	No	No	No	No	No	No	No	No	No	No	1	0.00	0.00	0.00	1	0	0	0	0	0	0	0	0
male	21.05	21	Home	NO	No	No	Independent	No	No	No	No	No	No	No	No	No	No	No	No	1	0.00	0.00	0.00	1	0	0	0	0	0	0	0	0
female	17.31	56	Home	NO	No	No	Independent	No	No	No	No	No	No	No	No	No	No	No	No	1	0.00	0.00	0.00	1	0	0	0	0	0	0	0	0
female	17.31	43	Home	NO	No	No	Independent	No	No	No	No	No	No	No	No	No	No	No	No	1	0.00	0.00	0.00	1	0	0	0	0	0	0	0	0
female	14.03	30	Home	NO	No	No	Independent	No	No	No	No	No	No	No	No	No	No	No	No	1	0.00	0.00	0.00	1	0	0	0	0	0	0	0	0
male	21.05	18	Home	NO	No	No	Independent	No	No	No	No	No	No	No	No	No	No	No	No	1	0.00	0.00	0.00	1	0	0	0	0	0	0	0	0
female	12.43	25	Home	NO	No	No	Independent	No	No	No	No	No	No	No	No	No	No	No	No	1	0.00	0.00	0.00	1	0	0	0	0	0	0	0	0
female	15.79	27	Home	NO	No	No	Independent	No	No	No	No	No	No	No	No	No	No	No	No	1	0.00	0.00	0.00	1	0	0	0	0	0	0	0	0
female	17.31	50	Home	NO	No	No	Independent	No	No	No	No	No	No	No	No	No	No	No	No	1	0.00	0.00	0.00	1	0	0	0	0	0	0	0	0
female	17.31	48	Home	NO	No	No	Independent	No	No	No	No	No	No	No	No	No	No	No	No	1	0.00	0.00	0.00	1	0	0	0	0	0	0	0	0
female	21.87	47	Home	NO	No	No	Independent	No	No	No	No	No	No	No	No	No	No	No	No	1	0.00	0.00	0.00	1	0	0	0	0	0	0	0	0
female	17.31	32	Home	NO	No	No	Independent	No	No	No	No	No	No	No	No	No	No	No	No	1	0.00	0.00	0.00	1	0	0	0	0	0	0	0	0
female	20.72	63	Home	NO	No	No	Independent	No	No	No	No	No	No	No	No	No	No	No	No	1	0.00	0.00	0.00	1	0	0	0	0	0	0	0	0
female	10.62	28	Home	NO	No	No	Independent	No	No	No	No	No	No	No	No	No	No	No	No	1	0.00	0.00	0.00	1	0	0	0	0	0	0	0	0
female	15.00	45	Home	NO	No	No	Independent	No	No	No	No	No	No	No	No	No	No	No	No	1	0.00	0.00	0.00	1	0	0	0	0	0	0	0	0
female	15.94	37	Home	NO	No	No	Independent	No	No	No	No	No	No	No	No	No	No	No	No	1	0.00	0.00	0.00	1	0	0	0	0	0	0	0	0
female	17.31	45	Home	NO	No	No	Independent	No	No	No	No	No	No	No	No	No	No	No	No	1	0.00	0.00	0.00	1	0	0	0	0	0	0	0	0
female	18.46	51	Home	NO	No	No	Independent	No	No	No	No	No	No	No	No	No	No	No	No	1	0.00	0.00	0.00	1	0	0	0	0	0	0	0	0
female	17.31	44	Home	NO	No	No	Independent	No	No	No	No	No	No	No	No	No	No	No	No	1	0.00	0.00	0.00	1	0	0	0	0	0	0	0	0
female	17.31	38	Home	NO	Yes	No	Independent	No	No	No	No	No	No	No	No	No	No	No	No	1	0.08	0.00	0.17	1	0	0	0	0	0	0	0	0
female	17.31	43	Home	NO	No	No	Independent	No	No	No	No	No	No	No	No	No	No	No	No	1	0.00	0.00	0.00	1	0	0	0	0	0	0	0	0
female	17.31	36	Home	NO	No	No	Independent	No	No	No	No	No	No	No	No	No	No	No	No	1	0.00	0.00	0.00	1	0	0	0	0	0	0	0	0
female	16.60	31	Home	NO	Yes	No	Independent	No	No	No	No	No	No	No	No	No	No	No	No	1	0.08	0.00	0.17	1	0	0	0	0	0	0	0	0
female	17.69	36	Home	NO	Yes	No	Independent	No	No	No	No	No	No	No	No	No	No	No	No	1	0.08	0.00	0.17	1	0	0	0	0	0	0	0	0
female	12.16	48	Home	NO	No	No	Independent	No	No	No	No	No	No	No	No	No	No	No	No	1	0.00	0.00	0.00	1	0	0	0	0	0	0	0	0
female	16.60	48	Home	NO	No	No	Independent	No	No	No	No	No	No	No	No	No	No	No	No	1	0.00	0.00	0.00	1	0	0	0	0	0	0	0	0
female	17.31	48	Home	NO	No	No	Independent	No	No	No	No	No	No	No	No	No	No	No	No	1	0.00	0.00	0.00	1	0	0	0	0	0	0	0	0
male	23.53	65	Home	NO	No	No	Independent	No	No	No	No	No	No	No	No	No	No	No	No	1	0.00	0.00	0.00	1	0	0	0	0	0	0	0	0
female	16.60	46	Home	NO	No	No	Independent	No	No	No	No	No	No	No	No	No	No	No	No	1	0.00	0.00	0.00	1	0	0	0	0	0	0	0	0
female	12.56	33	Home	NO	No	No	Independent	No	No	No	No	No	No	No	No	No	No	No	No	1	0.00	0.00	0.00	1	0	0	0	0	0	0	0	0
female	0.00	28	Home	NO	No	No	Independent	No	No	No	No	No	No	No	No	No	No	No	No	1	0.00	0.00	0.00	1	0	0	0	0	0	0	0	0
female	25.78	46	Home	NO	No	No	Independent	No	No	No	No	No	No	No	No	No	No	No	No	1	0.00	0.00	0.00	1	0	0	0	0	0	0	0	0
male	23.70	55	Home	NO	No	No	Independent	No	No	No	No	Yes	No	No	No	No	No	No	No	1	0.08	0.00	0.17	1	0	0	0	0	0	0	0	0
male	25.00	55	Rehab	NO	No	No	Independent	No	No	No	No	No	No	No	No	No	No	No	No	1	0.00	0.00	0.00	0	0	0	0	1	0	0	0	0
male	20.72	53	Home	NO	No	No	Independent	No	No	No	No	No	No	No	No	No	No	No	No	1	0.00	0.00	0.00	1	0	0	0	0	0	0	0	0
female	18.48	62	Home	NO	No	No	Independent	No	No	No	No	No	No	No	No	No	No	No	No	1	0.00	0.00	0.00	1	0	0	0	0	0	0	0	0
male	26.42	55	Home	NO	No	No	Independent	No	No	No	No	No	No	No	No	No	No	No	No	1	0.00	0.00	0.00	1	0	0	0	0	0	0	0	0
female	17.31	51	Home	NO	No	No	Independent	No	No	No	No	No	No	No	No	No	No	No	No	1	0.00	0.00	0.00	1	0	0	0	0	0	0	0	0
female	0.00	63	Home	NO	No	No	Independent	No	No	No	No	Yes	No	No	No	No	Yes	No	No	1	0.15	0.00	0.33	1	0	0	0	0	0	0	0	0
female	20.72	61	Home	NO	No	No	Independent	No	No	No	No	No	No	No	No	No	No	No	No	1	0.00	0.00	0.00	1	0	0	0	0	0	0	0	0
male	18.18	81	Skilled Care, Not Home	NO	No	No	Independent	No	No	No	No	Yes	No	No	No	No	No	No	No	1	0.08	0.00	0.17	0	0	0	0	0	1	0	0	0
male	15.37	73	Home	NO	No	No	Independent	No	No	No	No	No	No	No	No	No	No	No	No	1	0.00	0.00	0.00	1	0	0	0	0	0	0	0	0
female	12.95	38	Home	NO	No	No	Independent	No	No	No	No	No	No	No	No	No	No	No	No	1	0.00	0.00	0.00	1	0	0	0	0	0	0	0	0
female	29.99	39	Home	NO	No	No	Independent	No	No	No	No	No	No	No	No	No	Yes	No	No	1	0.08	0.00	0.17	1	0	0	0	0	0	0	0	0
female	17.31	62	Home	NO	No	No	Independent	No	No	No	No	No	No	No	No	No	No	No	No	1	0.00	0.00	0.00	1	0	0	0	0	0	0	0	0
male	20.72	35	Home	NO	No	No	Independent	No	No	No	No	No	No	No	No	No	No	No	No	1	0.00	0.00	0.00	1	0	0	0	0	0	0	0	0
male	59.46	73	Home	NO	No	MODERATE EXERTION	Independent	No	No	No	No	Yes	No	No	No	No	No	No	No	1	0.15	0.00	0.33	1	0	0	0	0	0	0	0	0
male	6.36	36	Home	NO	No	No	Independent	No	No	No	No	No	No	No	No	No	No	No	No	1	0.00	0.00	0.00	1	0	0	0	0	0	0	0	0
female	16.84	25	Home	NO	No	No	Independent	No	No	No	No	No	No	No	No	No	No	No	No	1	0.00	0.00	0.00	1	0	0	0	0	0	0	0	0
female	15.79	35	Home	NO	No	No	Independent	No	No	No	No	No	No	No	No	No	No	No	No	1	0.00	0.00	0.00	1	0	0	0	0	0	0	0	0
male	20.72	53	Home	NO	No	No	Independent	No	No	No	No	No	No	No	No	No	No	No	No	1	0.00	0.00	0.00	1	0	0	0	0	0	0	0	0
female	0.00	62	Home	NON-INSULIN	No	No	Independent	No	No	No	No	Yes	No	No	No	No	No	No	No	1	0.15	0.00	0.33	1	0	0	0	0	0	0	0	0
female	8.87	50	Home	NO	No	No	Partially Dependent	No	No	No	No	No	No	No	No	No	No	No	No	1	0.08	0.14	0.00	1	0	0	0	0	0	0	0	0
female	17.31	40	Home	NO	No	No	Independent	No	No	No	No	No	No	No	No	No	No	No	No	1	0.00	0.00	0.00	1	0	0	0	0	0	0	0	0
female	8.22	42	Home	NO	No	No	Independent	No	No	No	No	No	No	No	No	No	No	No	No	1	0.00	0.00	0.00	1	0	0	0	0	0	0	0	0
female	28.15	40	Home	NO	No	No	Independent	No	No	No	No	No	No	No	No	No	No	No	No	1	0.00	0.00	0.00	1	0	0	0	0	0	0	0	0
female	20.34	44	Home	NO	No	No	Independent	No	No	No	No	No	No	No	No	No	No	No	No	1	0.00	0.00	0.00	1	0	0	0	0	0	0	0	0
female	17.31	40	Home	NO	No	No	Independent	No	No	No	No	No	No	No	No	No	No	No	No	1	0.00	0.00	0.00	1	0	0	0	0	0	0	0	0
female	49.33	52	Home	NO	No	No	Independent	No	No	No	No	No	No	No	Yes	No	No	No	No	1	0.08	0.00	0.17	1	0	0	0	0	0	0	0	0
female	18.50	77	Home	NO	No	No	Independent	No	No	No	No	No	No	No	No	No	No	No	No	1	0.00	0.00	0.00	1	0	0	0	0	0	0	0	0
female	12.43	21	Home	NO	No	No	Independent	No	No	No	No	No	No	No	No	No	No	No	No	1	0.00	0.00	0.00	1	0	0	0	0	0	0	0	0
female	18.76	19	Home	NO	No	No	Independent	No	No	No	No	No	No	No	No	No	No	No	No	1	0.00	0.00	0.00	1	0	0	0	0	0	0	0	0
female	17.31	54	Home	NO	No	No	Independent	No	No	No	No	No	No	No	No	No	No	No	No	1	0.00	0.00	0.00	1	0	0	0	0	0	0	0	0
male	20.72	61	Rehab	NO	No	No	Independent	No	No	No	No	No	No	No	No	No	No	No	No	1	0.00	0.00	0.00	0	0	0	0	1	0	0	0	0
male	25.69	39	Facility Which was Home	NO	No	No	Independent	No	No	No	No	No	No	No	No	No	No	No	No	1	0.00	0.00	0.00	0	1	0	0	0	0	0	0	0
male	27.11	47	Rehab	NO	No	No	Independent	No	No	No	No	No	No	No	No	No	No	No	No	1	0.00	0.00	0.00	0	0	0	0	1	0	0	0	0
male	20.72	56	Home	NO	No	No	Independent	No	No	No	No	No	No	No	No	No	No	No	No	1	0.00	0.00	0.00	1	0	0	0	0	0	0	0	0
female	20.72	51	Home	NO	No	No	Independent	No	No	No	No	No	No	No	No	No	No	No	No	1	0.00	0.00	0.00	1	0	0	0	0	0	0	0	0
male	26.42	30	Home	NO	Yes	No	Independent	No	No	No	No	No	No	No	No	No	No	No	No	1	0.08	0.00	0.17	1	0	0	0	0	0	0	0	0
male	21.36	56	Home	NO	No	No	Independent	No	No	No	No	No	No	No	No	No	No	No	No	1	0.00	0.00	0.00	1	0	0	0	0	0	0	0	0
male	20.72	48	Home	NO	No	No	Independent	No	No	No	No	No	No	No	No	No	No	No	No	1	0.00	0.00	0.00	1	0	0	0	0	0	0	0	0
female	15.79	36	Home	NO	No	No	Independent	No	No	No	No	No	No	No	No	No	No	No	No	1	0.00	0.00	0.00	1	0	0	0	0	0	0	0	0
male	20.72	71	Home	NO	No	No	Independent	No	No	No	No	No	No	No	No	No	No	No	No	1	0.00	0.00	0.00	1	0	0	0	0	0	0	0	0
male	20.72	58	Home	NO	No	No	Independent	No	No	No	No	No	No	No	No	No	No	No	Yes	1	0.00	0.00	0.00	1	0	0	0	0	0	0	0	0
female	20.72	58	Home	NO	No	No	Independent	No	No	No	No	No	No	No	No	No	No	No	No	1	0.00	0.00	0.00	1	0	0	0	0	0	0	0	0
female	22.80	58	Home	NO	No	No	Independent	No	No	No	No	No	No	No	No	No	No	No	No	1	0.00	0.00	0.00	1	0	0	0	0	0	0	0	0
female	20.72	56	Home	NO	Yes	No	Independent	No	No	No	No	No	No	No	No	No	No	No	No	1	0.08	0.00	0.17	1	0	0	0	0	0	0	0	0
male	20.72	48	Home	NO	No	No	Independent	No	No	No	No	No	No	No	No	No	No	No	No	1	0.00	0.00	0.00	1	0	0	0	0	0	0	0	0
female	20.72	59	Home	NO	No	No	Independent	No	No	No	No	Yes	No	No	No	No	No	No	No	1	0.08	0.00	0.17	1	0	0	0	0	0	0	0	0
female	15.00	68	Home	NO	No	No	Independent	No	No	No	No	No	No	No	No	No	No	No	No	1	0.00	0.00	0.00	1	0	0	0	0	0	0	0	0
male	32.35	19	Home	NO	No	No	Independent	No	No	No	No	No	No	No	No	No	No	No	No	1	0.00	0.00	0.00	1	0	0	0	0	0	0	0	0
male	26.42	54	Home	NO	No	No	Independent	No	No	No	No	No	No	No	No	No	No	No	No	1	0.00	0.00	0.00	1	0	0	0	0	0	0	0	0
female	31.92	38	Home	NO	No	No	Independent	No	No	No	No	No	No	No	Yes	No	No	No	No	1	0.08	0.00	0.17	1	0	0	0	0	0	0	0	0
female	15.00	45	Home	NO	No	No	Independent	No	No	No	No	No	No	No	No	No	No	No	No	1	0.00	0.00	0.00	1	0	0	0	0	0	0	0	0
male	26.80	53	Home	NO	No	No	Independent	No	No	No	No	No	No	No	No	No	No	No	No	1	0.00	0.00	0.00	1	0	0	0	0	0	0	0	0
female	10.47	30	Home	NO	No	No	Independent	No	No	No	No	No	No	No	No	No	No	No	No	1	0.00	0.00	0.00	1	0	0	0	0	0	0	0	0
female	23.00	29	Home	NO	No	No	Independent	No	No	No	No	No	No	No	No	No	No	No	No	1	0.00	0.00	0.00	1	0	0	0	0	0	0	0	0
male	26.80	64	Home	NO	No	No	Independent	No	No	No	No	No	No	No	No	No	No	No	No	1	0.00	0.00	0.00	1	0	0	0	0	0	0	0	0
male	26.80	42	Home	NO	No	No	Independent	No	No	No	No	No	No	No	No	No	No	No	No	1	0.00	0.00	0.00	1	0	0	0	0	0	0	0	0
female	20.79	49	Home	NO	No	No	Independent	No	No	No	No	No	No	No	No	No	No	No	No	1	0.00	0.00	0.00	1	0	0	0	0	0	0	0	0
female	20.72	73	Home	NO	No	No	Independent	No	No	No	No	Yes	No	No	No	No	No	No	No	1	0.08	0.00	0.17	1	0	0	0	0	0	0	0	0
female	20.72	64	Home	NO	No	No	Independent	No	No	No	No	No	No	No	No	No	No	No	No	1	0.00	0.00	0.00	1	0	0	0	0	0	0	0	0
female	20.72	61	Home	NO	No	No	Independent	No	No	No	No	No	No	No	No	No	No	No	No	1	0.00	0.00	0.00	1	0	0	0	0	0	0	0	0
female	10.47	28	Home	NO	No	No	Independent	No	No	No	No	No	No	No	No	No	No	No	No	1	0.00	0.00	0.00	1	0	0	0	0	0	0	0	0
female	22.95	45	Home	NO	No	No	Independent	No	No	No	No	No	No	No	No	No	No	No	No	1	0.00	0.00	0.00	1	0	0	0	0	0	0	0	0
male	27.90	18	Home	NO	No	No	Independent	No	No	No	No	No	No	No	No	No	No	No	No	1	0.00	0.00	0.00	1	0	0	0	0	0	0	0	0
male	20.72	64	Rehab	NO	No	No	Independent	No	No	No	No	No	No	No	No	No	No	No	No	1	0.00	0.00	0.00	0	0	0	0	1	0	0	0	0
male	20.72	40	Home	NO	No	No	Independent	No	No	No	No	No	No	No	No	No	No	No	No	1	0.00	0.00	0.00	1	0	0	0	0	0	0	0	0
female	12.54	40	Home	NO	No	No	Independent	No	No	No	No	No	No	No	No	No	No	No	No	1	0.00	0.00	0.00	1	0	0	0	0	0	0	0	0
female	20.72	48	Home	NO	No	No	Independent	No	No	No	No	No	No	No	No	No	No	No	No	1	0.00	0.00	0.00	1	0	0	0	0	0	0	0	0
female	17.31	45	Home	NO	No	No	Independent	No	No	No	No	No	No	No	No	No	No	No	No	1	0.00	0.00	0.00	1	0	0	0	0	0	0	0	0
female	28.58	37	Home	NO	No	No	Independent	No	No	No	No	No	No	No	No	No	No	No	No	1	0.00	0.00	0.00	1	0	0	0	0	0	0	0	0
male	20.72	65	Home	NO	No	No	Independent	No	No	No	No	No	No	No	No	No	No	No	No	1	0.00	0.00	0.00	1	0	0	0	0	0	0	0	0
female	25.69	69	Home	NO	No	No	Independent	No	No	No	No	No	No	No	No	No	No	No	No	1	0.00	0.00	0.00	1	0	0	0	0	0	0	0	0
female	26.80	47	Home	NO	No	No	Independent	No	No	No	No	No	No	No	No	No	No	No	No	1	0.00	0.00	0.00	1	0	0	0	0	0	0	0	0
female	20.72	59	Home	NO	No	No	Independent	No	No	No	No	No	No	No	No	No	No	No	No	1	0.00	0.00	0.00	1	0	0	0	0	0	0	0	0
male	26.42	56	Home	NO	No	No	Independent	No	No	No	No	No	No	No	No	No	No	No	No	1	0.00	0.00	0.00	1	0	0	0	0	0	0	0	0
female	20.72	64	Home	NO	No	No	Independent	No	No	No	No	No	No	No	No	No	No	No	No	1	0.00	0.00	0.00	1	0	0	0	0	0	0	0	0
female	17.48	58	Home	NO	No	No	Independent	No	No	No	No	No	No	No	No	No	No	No	No	1	0.00	0.00	0.00	1	0	0	0	0	0	0	0	0
male	22.59	64	Home	NO	No	No	Independent	No	No	No	No	No	No	No	No	No	No	No	No	1	0.00	0.00	0.00	1	0	0	0	0	0	0	0	0
female	28.58	32	Home	NO	No	No	Independent	No	No	No	No	No	No	No	No	No	No	No	No	1	0.00	0.00	0.00	1	0	0	0	0	0	0	0	0
male	20.82	19	Home	NO	No	No	Independent	No	No	No	No	No	No	No	No	No	Yes	Yes	No	1	0.08	0.00	0.17	1	0	0	0	0	0	0	0	0
female	15.00	45	Home	NO	No	No	Independent	No	No	No	No	No	No	No	No	No	No	No	No	1	0.00	0.00	0.00	1	0	0	0	0	0	0	0	0
female	20.34	29	Home	NO	No	No	Independent	No	No	No	No	No	No	No	No	No	No	No	No	1	0.00	0.00	0.00	1	0	0	0	0	0	0	0	0
female	15.00	33	Home	NO	No	No	Independent	No	No	No	No	No	No	No	No	No	No	No	No	1	0.00	0.00	0.00	1	0	0	0	0	0	0	0	0
male	25.00	40	Home	NO	No	No	Independent	No	No	No	No	No	No	No	No	No	No	No	No	1	0.00	0.00	0.00	1	0	0	0	0	0	0	0	0
female	19.44	29	Home	NO	No	No	Independent	No	No	No	No	No	No	No	No	No	No	No	No	1	0.00	0.00	0.00	1	0	0	0	0	0	0	0	0
female	7.77	48	Home	NO	No	No	Independent	No	No	No	No	No	No	No	No	No	No	No	No	1	0.00	0.00	0.00	1	0	0	0	0	0	0	0	0
female	12.16	41	Home	NO	No	No	Independent	No	No	No	No	No	No	No	No	No	No	No	No	1	0.00	0.00	0.00	1	0	0	0	0	0	0	0	0
female	20.34	35	Home	NO	No	No	Independent	No	No	No	No	No	No	No	No	No	No	No	No	1	0.00	0.00	0.00	1	0	0	0	0	0	0	0	0
female	31.92	52	Home	NO	No	No	Independent	No	No	No	No	No	No	No	No	No	No	No	No	1	0.00	0.00	0.00	1	0	0	0	0	0	0	0	0
male	19.55	22	Home	NO	No	No	Independent	No	No	No	No	No	No	No	No	No	No	No	No	1	0.00	0.00	0.00	1	0	0	0	0	0	0	0	0
female	15.00	51	Home	NO	No	No	Independent	No	No	No	No	No	No	No	No	No	No	No	No	1	0.00	0.00	0.00	1	0	0	0	0	0	0	0	0
male	25.00	42	Home	NO	No	No	Independent	No	No	No	No	No	No	No	No	No	No	No	No	1	0.00	0.00	0.00	1	0	0	0	0	0	0	0	0
male	1.81	36	Home	NO	No	No	Independent	No	No	No	No	No	No	No	No	No	No	No	No	1	0.00	0.00	0.00	1	0	0	0	0	0	0	0	0
female	15.00	49	Home	NO	No	No	Independent	No	No	No	No	No	No	No	No	No	No	No	No	1	0.00	0.00	0.00	1	0	0	0	0	0	0	0	0
female	26.42	59	Home	NO	No	No	Independent	No	No	No	No	No	No	No	No	No	No	No	No	1	0.00	0.00	0.00	1	0	0	0	0	0	0	0	0
female	0.00	37	Home	NO	No	No	Independent	No	No	No	No	No	No	No	No	No	No	No	No	1	0.00	0.00	0.00	1	0	0	0	0	0	0	0	0
female	15.00	29	Home	NO	No	No	Independent	No	No	No	No	No	No	No	No	No	No	No	No	1	0.00	0.00	0.00	1	0	0	0	0	0	0	0	0
female	12.54	22	Home	NO	No	No	Independent	No	No	No	No	No	No	No	No	No	No	No	No	1	0.00	0.00	0.00	1	0	0	0	0	0	0	0	0
female	31.92	75	Home	NO	No	No	Independent	No	No	No	No	No	No	No	No	No	No	No	No	1	0.00	0.00	0.00	1	0	0	0	0	0	0	0	0
female	15.00	39	Home	NO	No	No	Independent	No	No	No	No	No	No	No	No	No	No	No	No	1	0.00	0.00	0.00	1	0	0	0	0	0	0	0	0
male	9.45	24	Home	NO	No	No	Independent	No	No	No	No	No	No	No	No	No	No	No	No	1	0.00	0.00	0.00	1	0	0	0	0	0	0	0	0
female	15.00	45	Home	NO	No	No	Independent	No	No	No	No	No	No	No	No	No	No	No	No	1	0.00	0.00	0.00	1	0	0	0	0	0	0	0	0
female	11.92	56	Home	NO	No	No	Independent	No	No	No	No	No	No	No	No	No	No	No	No	1	0.00	0.00	0.00	1	0	0	0	0	0	0	0	0
female	9.45	18	Home	NO	No	No	Independent	No	No	No	No	No	No	No	No	No	No	No	No	1	0.00	0.00	0.00	1	0	0	0	0	0	0	0	0
male	11.47	45	Home	NO	No	No	Independent	No	No	No	No	No	No	No	No	No	No	No	No	1	0.00	0.00	0.00	1	0	0	0	0	0	0	0	0
female	10.47	41	Home	NO	No	No	Independent	No	No	No	No	No	No	No	No	No	No	No	No	1	0.00	0.00	0.00	1	0	0	0	0	0	0	0	0
female	10.47	44	Home	NO	No	No	Independent	No	No	No	No	No	No	No	No	No	No	No	No	1	0.00	0.00	0.00	1	0	0	0	0	0	0	0	0
male	13.18	43	Home	NO	No	No	Independent	No	No	No	No	No	No	No	No	No	No	No	No	1	0.00	0.00	0.00	1	0	0	0	0	0	0	0	0
male	24.05	40	Home	NO	No	No	Independent	No	No	No	No	No	No	No	No	No	No	No	No	1	0.00	0.00	0.00	1	0	0	0	0	0	0	0	0
female	17.28	33	Home	NO	No	No	Independent	No	No	No	No	No	No	No	No	No	No	No	No	1	0.00	0.00	0.00	1	0	0	0	0	0	0	0	0
male	11.47	35	Home	NO	No	No	Independent	No	No	No	No	No	No	No	No	No	No	No	No	1	0.00	0.00	0.00	1	0	0	0	0	0	0	0	0
male	14.07	60	Home	NO	No	No	Independent	No	No	No	No	No	No	No	No	No	No	No	No	1	0.00	0.00	0.00	1	0	0	0	0	0	0	0	0
female	20.38	42	Home	NO	No	No	Independent	No	No	No	No	No	No	No	No	No	No	No	No	1	0.00	0.00	0.00	1	0	0	0	0	0	0	0	0
male	9.37	43	Home	NO	No	No	Independent	No	No	No	No	No	No	No	No	No	No	No	No	1	0.00	0.00	0.00	1	0	0	0	0	0	0	0	0
male	22.09	32	Home	NO	No	No	Independent	No	No	No	No	No	No	No	No	No	No	No	No	1	0.00	0.00	0.00	1	0	0	0	0	0	0	0	0
female	31.92	40	Home	NO	No	No	Independent	No	No	No	No	No	No	No	No	No	No	No	No	1	0.00	0.00	0.00	1	0	0	0	0	0	0	0	0
female	24.05	30	Home	NO	No	No	Independent	No	No	No	No	No	No	No	No	No	No	No	No	1	0.00	0.00	0.00	1	0	0	0	0	0	0	0	0
female	10.47	49	Home	NO	Yes	No	Independent	No	No	No	No	No	No	No	No	No	No	No	No	1	0.08	0.00	0.17	1	0	0	0	0	0	0	0	0
female	11.92	37	Home	NO	No	No	Independent	No	No	No	No	No	No	No	No	No	No	No	No	1	0.00	0.00	0.00	1	0	0	0	0	0	0	0	0
female	26.42	48	Home	NO	No	No	Independent	No	No	No	No	No	No	No	No	No	No	No	No	1	0.00	0.00	0.00	1	0	0	0	0	0	0	0	0
female	28.58	40	Home	NO	Yes	No	Independent	No	No	No	No	No	No	No	No	No	No	No	No	1	0.08	0.00	0.17	1	0	0	0	0	0	0	0	0
male	7.96	66	Home	NO	No	No	Independent	No	No	No	No	No	No	No	No	No	No	No	No	1	0.00	0.00	0.00	1	0	0	0	0	0	0	0	0
female	53.04	36	Home	NO	No	No	Independent	No	No	No	No	No	No	No	No	No	No	No	No	1	0.00	0.00	0.00	1	0	0	0	0	0	0	0	0
female	31.92	46	Home	NO	No	No	Independent	No	No	No	No	No	No	No	No	No	No	No	No	1	0.00	0.00	0.00	1	0	0	0	0	0	0	0	0
female	15.00	44	Home	NO	No	No	Independent	No	No	No	No	No	No	No	No	No	No	No	No	1	0.00	0.00	0.00	1	0	0	0	0	0	0	0	0
female	37.08	19	Home	NO	No	No	Independent	No	No	No	No	No	No	No	No	No	No	No	No	1	0.00	0.00	0.00	1	0	0	0	0	0	0	0	0
female	15.00	51	Home	NO	No	No	Independent	No	No	No	No	No	No	No	No	No	No	No	No	1	0.00	0.00	0.00	1	0	0	0	0	0	0	0	0
female	22.95	62	Home	NO	No	No	Independent	No	No	No	No	No	No	No	No	No	No	No	No	1	0.00	0.00	0.00	1	0	0	0	0	0	0	0	0
male	9.45	32	Home	NO	No	No	Independent	No	No	No	No	No	No	No	No	No	No	No	No	1	0.00	0.00	0.00	1	0	0	0	0	0	0	0	0
female	26.42	72	Home	NO	No	No	Independent	No	No	No	No	Yes	No	No	No	No	No	No	No	1	0.08	0.00	0.17	1	0	0	0	0	0	0	0	0
male	8.38	66	Home	NO	No	No	Independent	No	No	No	No	No	No	No	No	No	No	No	No	1	0.00	0.00	0.00	1	0	0	0	0	0	0	0	0
female	31.92	49	Home	NO	No	No	Independent	No	No	No	No	No	No	No	No	No	No	No	No	1	0.00	0.00	0.00	1	0	0	0	0	0	0	0	0
female	20.72	59	Home	NO	No	No	Independent	No	No	No	No	No	No	No	No	No	No	No	No	1	0.00	0.00	0.00	1	0	0	0	0	0	0	0	0
female	31.92	59	Home	NO	No	No	Independent	No	No	No	No	No	No	No	No	No	No	No	No	1	0.00	0.00	0.00	1	0	0	0	0	0	0	0	0
male	16.17	27	Home	NO	No	No	Independent	No	No	No	No	No	No	No	No	No	No	No	No	1	0.00	0.00	0.00	1	0	0	0	0	0	0	0	0
female	15.00	48	Home	NO	No	No	Independent	No	No	No	No	No	No	No	No	No	No	No	No	1	0.00	0.00	0.00	1	0	0	0	0	0	0	0	0
female	30.13	54	Home	NO	No	No	Independent	No	No	No	No	No	No	No	No	No	No	No	No	1	0.00	0.00	0.00	1	0	0	0	0	0	0	0	0
female	38.50	50	Home	NO	No	No	Independent	No	No	No	No	No	No	No	No	No	No	No	No	1	0.00	0.00	0.00	1	0	0	0	0	0	0	0	0
male	17.28	51	Home	NO	Yes	No	Independent	No	No	No	No	Yes	No	No	No	No	No	No	No	1	0.15	0.00	0.33	1	0	0	0	0	0	0	0	0
female	14.50	30	Home	NO	No	No	Independent	No	No	No	No	No	No	No	No	No	No	No	No	1	0.00	0.00	0.00	1	0	0	0	0	0	0	0	0
female	42.32	27	Home	NO	No	No	Independent	No	No	No	No	No	No	No	No	No	No	No	No	1	0.00	0.00	0.00	1	0	0	0	0	0	0	0	0
male	15.76	65	Home	NO	No	No	Independent	No	No	No	No	No	No	No	No	No	No	No	No	1	0.00	0.00	0.00	1	0	0	0	0	0	0	0	0
female	42.58	32	Home	NO	No	No	Independent	No	No	No	No	No	No	No	No	No	No	No	No	1	0.00	0.00	0.00	1	0	0	0	0	0	0	0	0
female	42.58	47	Home	NO	No	No	Independent	No	No	No	No	No	No	No	No	No	No	No	No	1	0.00	0.00	0.00	1	0	0	0	0	0	0	0	0
female	10.45	27	Home	NO	No	No	Independent	No	No	No	No	No	No	No	No	No	No	No	No	1	0.00	0.00	0.00	1	0	0	0	0	0	0	0	0
male	11.47	59	Home	NO	No	No	Independent	No	No	No	No	No	No	No	No	No	No	No	No	1	0.00	0.00	0.00	1	0	0	0	0	0	0	0	0
male	26.42	60	Home	NO	No	No	Independent	No	No	No	No	No	No	No	No	No	No	No	No	1	0.00	0.00	0.00	1	0	0	0	0	0	0	0	0
male	9.45	34	Home	NO	No	No	Independent	No	No	No	No	No	No	No	No	No	No	No	No	1	0.00	0.00	0.00	1	0	0	0	0	0	0	0	0
male	26.80	59	Home	NO	No	No	Independent	No	No	No	No	No	No	No	No	No	No	No	No	1	0.00	0.00	0.00	1	0	0	0	0	0	0	0	0
male	22.59	25	Home	NO	No	No	Independent	No	No	No	No	No	No	No	No	No	No	No	No	1	0.00	0.00	0.00	1	0	0	0	0	0	0	0	0
female	17.28	28	Home	NO	Yes	No	Independent	No	No	No	No	No	No	No	No	No	Yes	No	No	1	0.15	0.00	0.33	1	0	0	0	0	0	0	0	0
female	26.42	50	Home	NO	No	No	Independent	No	No	No	No	No	No	No	No	No	No	No	No	1	0.00	0.00	0.00	1	0	0	0	0	0	0	0	0
female	16.34	56	Home	NO	No	No	Independent	No	No	No	No	No	No	No	No	No	No	No	No	1	0.00	0.00	0.00	1	0	0	0	0	0	0	0	0
female	9.45	43	Home	NO	No	No	Independent	No	No	No	No	No	No	No	No	No	No	No	No	1	0.00	0.00	0.00	1	0	0	0	0	0	0	0	0
female	24.07	50	Home	NO	No	No	Partially Dependent	No	No	No	No	No	No	No	No	No	Yes	No	No	1	0.15	0.14	0.17	1	0	0	0	0	0	0	0	0
male	26.42	35	Home	NO	No	No	Independent	No	No	No	No	No	No	No	No	No	No	No	No	1	0.00	0.00	0.00	1	0	0	0	0	0	0	0	0
female	11.92	25	Home	NO	No	No	Independent	No	No	No	No	No	No	No	No	No	No	No	No	1	0.00	0.00	0.00	1	0	0	0	0	0	0	0	0
female	22.95	57	Home	NO	No	No	Independent	No	No	No	No	No	No	No	No	No	No	No	No	1	0.00	0.00	0.00	1	0	0	0	0	0	0	0	0
male	20.72	58	Home	NO	No	No	Independent	No	No	No	No	No	No	No	No	No	No	No	No	1	0.00	0.00	0.00	1	0	0	0	0	0	0	0	0
male	20.72	63	Home	NO	Yes	No	Independent	No	No	No	No	Yes	No	No	No	No	No	No	No	1	0.15	0.00	0.33	1	0	0	0	0	0	0	0	0
female	20.72	72	Home	NO	No	No	Independent	No	No	No	No	Yes	No	No	No	No	No	No	No	1	0.08	0.00	0.17	1	0	0	0	0	0	0	0	0
female	20.72	60	Home	NO	Yes	No	Independent	No	No	No	No	No	No	No	No	No	No	No	No	1	0.08	0.00	0.17	1	0	0	0	0	0	0	0	0
male	20.72	35	Home	NO	No	No	Independent	No	No	No	No	No	No	No	No	No	No	No	No	1	0.00	0.00	0.00	1	0	0	0	0	0	0	0	0
male	20.72	66	Home	NO	No	No	Independent	No	No	No	No	No	No	No	No	No	No	No	No	1	0.00	0.00	0.00	1	0	0	0	0	0	0	0	0
female	12.65	60	Home	NO	No	No	Independent	No	No	No	No	No	No	No	No	No	No	No	No	1	0.00	0.00	0.00	1	0	0	0	0	0	0	0	0
male	20.72	56	Home	NO	No	No	Independent	No	No	No	No	No	No	No	No	No	No	No	No	1	0.00	0.00	0.00	1	0	0	0	0	0	0	0	0
female	26.42	35	Home	NO	No	No	Independent	No	No	No	No	No	No	No	No	No	No	No	No	1	0.00	0.00	0.00	1	0	0	0	0	0	0	0	0
male	7.08	42	Home	NO	No	No	Independent	No	No	No	No	No	No	No	No	No	No	No	No	1	0.00	0.00	0.00	1	0	0	0	0	0	0	0	0
male	13.76	57	Home	NO	Yes	No	Independent	No	No	No	No	No	No	No	No	No	No	No	No	1	0.08	0.00	0.17	1	0	0	0	0	0	0	0	0
female	42.58	34	Home	NO	No	No	Independent	No	No	No	No	No	No	No	No	No	No	No	No	1	0.00	0.00	0.00	1	0	0	0	0	0	0	0	0
female	26.42	51	Home	NO	No	No	Independent	No	No	No	No	No	No	No	No	No	No	No	No	1	0.00	0.00	0.00	1	0	0	0	0	0	0	0	0
male	26.42	51	Home	NO	No	No	Independent	No	No	No	No	No	No	No	No	No	No	No	No	1	0.00	0.00	0.00	1	0	0	0	0	0	0	0	0
male	26.80	62	Home	NO	No	No	Independent	No	No	No	No	No	No	No	No	No	No	No	No	1	0.00	0.00	0.00	1	0	0	0	0	0	0	0	0
male	17.48	67	Home	NO	No	No	Independent	No	No	No	No	No	No	No	No	No	No	No	No	1	0.00	0.00	0.00	1	0	0	0	0	0	0	0	0
female	42.58	37	Home	NO	No	No	Independent	No	No	No	No	No	No	No	No	No	No	No	No	1	0.00	0.00	0.00	1	0	0	0	0	0	0	0	0
female	20.72	32	Home	NO	No	No	Independent	No	No	No	No	No	No	No	No	No	No	No	No	1	0.00	0.00	0.00	1	0	0	0	0	0	0	0	0
male	22.59	30	Home	NO	No	No	Independent	No	No	No	No	No	No	No	No	No	No	No	No	1	0.00	0.00	0.00	1	0	0	0	0	0	0	0	0
female	23.53	75	Home	NO	No	No	Independent	No	No	No	No	No	No	No	No	No	No	No	No	1	0.00	0.00	0.00	1	0	0	0	0	0	0	0	0
male	15.37	59	Home	INSULIN	No	No	Independent	No	No	No	No	Yes	No	No	No	No	No	No	No	1	0.15	0.00	0.33	1	0	0	0	0	0	0	0	0
female	16.91	45	Home	NO	No	No	Independent	No	No	No	No	No	No	No	No	No	No	No	No	1	0.00	0.00	0.00	1	0	0	0	0	0	0	0	0
female	23.53	69	Home	NO	No	No	Independent	No	No	No	No	No	No	No	No	No	No	No	No	1	0.00	0.00	0.00	1	0	0	0	0	0	0	0	0
male	22.59	62	Home	NO	No	No	Independent	No	No	No	No	No	No	No	No	No	No	No	No	1	0.00	0.00	0.00	1	0	0	0	0	0	0	0	0
female	17.31	46	Home	NO	No	No	Independent	No	No	No	No	No	No	No	No	No	No	No	No	1	0.00	0.00	0.00	1	0	0	0	0	0	0	0	0
female	15.00	51	Home	NO	No	No	Independent	No	No	No	No	No	No	No	No	No	No	No	No	1	0.00	0.00	0.00	1	0	0	0	0	0	0	0	0
female	22.95	52	Home	NO	No	No	Independent	No	No	No	No	No	No	No	No	No	No	No	No	1	0.00	0.00	0.00	1	0	0	0	0	0	0	0	0
female	22.70	45	Home	NO	No	No	Independent	No	No	No	No	No	No	No	No	No	No	No	No	1	0.00	0.00	0.00	1	0	0	0	0	0	0	0	0
male	17.28	47	Home	NO	No	No	Independent	No	No	No	No	No	No	No	Yes	No	No	No	No	1	0.08	0.00	0.17	1	0	0	0	0	0	0	0	0
male	31.92	42	Home	NO	No	No	Independent	No	No	No	No	No	No	No	No	No	No	No	No	1	0.00	0.00	0.00	1	0	0	0	0	0	0	0	0
male	13.18	43	Home	NO	No	No	Independent	No	No	No	No	No	No	No	No	No	No	No	No	1	0.00	0.00	0.00	1	0	0	0	0	0	0	0	0
male	31.92	49	Home	NO	No	No	Independent	No	No	No	No	No	No	No	No	No	No	No	No	1	0.00	0.00	0.00	1	0	0	0	0	0	0	0	0
female	28.62	69	Home	NO	No	No	Independent	No	No	No	No	No	No	No	No	No	No	No	No	1	0.00	0.00	0.00	1	0	0	0	0	0	0	0	0
female	15.94	77	Home	NO	No	No	Independent	No	No	No	No	No	No	No	No	No	No	No	No	1	0.00	0.00	0.00	1	0	0	0	0	0	0	0	0
male	26.42	43	Home	NO	No	No	Independent	No	No	No	No	No	No	No	No	No	No	No	No	1	0.00	0.00	0.00	1	0	0	0	0	0	0	0	0
female	15.00	48	Home	NO	No	No	Independent	No	No	No	No	No	No	No	No	No	No	No	No	1	0.00	0.00	0.00	1	0	0	0	0	0	0	0	0
female	22.95	52	Home	NO	No	No	Independent	No	No	No	No	No	No	No	No	No	No	No	No	1	0.00	0.00	0.00	1	0	0	0	0	0	0	0	0
female	15.00	50	Home	NO	No	No	Independent	No	No	No	No	No	No	No	No	No	No	No	No	1	0.00	0.00	0.00	1	0	0	0	0	0	0	0	0
female	14.94	55	Home	NO	No	No	Independent	No	No	No	No	No	No	No	No	No	No	No	No	1	0.00	0.00	0.00	1	0	0	0	0	0	0	0	0
male	31.92	47	Home	NO	No	No	Independent	No	No	No	No	No	No	No	No	No	No	No	No	1	0.00	0.00	0.00	1	0	0	0	0	0	0	0	0
male	20.72	65	Home	NO	No	No	Independent	No	No	No	No	No	No	No	No	No	No	No	No	1	0.00	0.00	0.00	1	0	0	0	0	0	0	0	0
male	20.72	54	Home	NO	No	No	Independent	No	No	No	No	No	No	No	No	No	No	No	No	1	0.00	0.00	0.00	1	0	0	0	0	0	0	0	0
female	17.31	58	Home	NO	No	No	Independent	No	No	No	No	No	No	No	No	No	No	No	No	1	0.00	0.00	0.00	1	0	0	0	0	0	0	0	0
male	22.95	62	Home	NO	No	No	Independent	No	No	No	No	No	No	No	No	No	No	No	No	1	0.00	0.00	0.00	1	0	0	0	0	0	0	0	0
male	17.75	82	Home	INSULIN	No	MODERATE EXERTION	Independent	No	Yes	No	No	Yes	No	No	No	No	No	No	No	1	0.31	0.14	0.50	1	0	0	0	0	0	0	0	0
female	15.04	40	Home	NO	No	No	Independent	No	No	No	No	No	No	No	No	No	No	No	No	1	0.00	0.00	0.00	1	0	0	0	0	0	0	0	0
female	15.79	35	Home	NO	No	No	Independent	No	No	No	No	No	No	No	No	No	No	No	No	1	0.00	0.00	0.00	1	0	0	0	0	0	0	0	0
female	12.28	36	Home	NO	No	No	Independent	No	No	No	No	No	No	No	No	No	No	No	No	1	0.00	0.00	0.00	1	0	0	0	0	0	0	0	0
female	13.18	35	Home	NO	No	No	Independent	No	No	No	No	No	No	No	No	No	No	No	No	1	0.00	0.00	0.00	1	0	0	0	0	0	0	0	0
female	0.00	19	Home	NO	No	No	Independent	No	No	No	No	No	No	No	No	No	No	No	No	1	0.00	0.00	0.00	1	0	0	0	0	0	0	0	0
female	12.15	44	Home	NO	No	No	Independent	No	No	No	No	No	No	No	No	No	No	No	No	1	0.00	0.00	0.00	1	0	0	0	0	0	0	0	0
female	12.16	32	Home	NO	No	No	Independent	No	No	No	No	No	No	No	No	No	No	No	No	1	0.00	0.00	0.00	1	0	0	0	0	0	0	0	0
female	22.95	90+	Home	NO	No	No	Independent	No	No	No	No	Yes	No	No	No	No	No	No	No	1	0.08	0.00	0.17	1	0	0	0	0	0	0	0	0
female	17.31	43	Home	NO	No	No	Independent	No	No	No	No	No	No	No	No	No	No	No	No	1	0.00	0.00	0.00	1	0	0	0	0	0	0	0	0
female	30.91	38	Home	NO	No	No	Independent	No	No	No	No	No	No	No	No	No	No	No	No	1	0.00	0.00	0.00	1	0	0	0	0	0	0	0	0
female	17.31	32	Home	NO	No	No	Independent	No	No	No	No	No	No	No	No	No	No	No	No	1	0.00	0.00	0.00	1	0	0	0	0	0	0	0	0
female	12.16	43	Home	NO	No	No	Independent	No	No	No	No	No	No	No	No	No	No	No	No	1	0.00	0.00	0.00	1	0	0	0	0	0	0	0	0
female	17.31	45	Home	NO	No	No	Independent	No	No	No	No	No	No	No	No	No	No	No	No	1	0.00	0.00	0.00	1	0	0	0	0	0	0	0	0
female	12.43	26	Home	NO	No	No	Independent	No	No	No	No	No	No	No	No	No	No	No	No	1	0.00	0.00	0.00	1	0	0	0	0	0	0	0	0
female	16.91	41	Home	NO	No	No	Independent	No	No	No	No	No	No	No	No	No	No	No	No	1	0.00	0.00	0.00	1	0	0	0	0	0	0	0	0
female	16.91	45	Home	NO	No	No	Independent	No	No	No	No	No	No	No	No	No	No	No	No	1	0.00	0.00	0.00	1	0	0	0	0	0	0	0	0
male	16.17	22	Home	NO	No	No	Independent	No	No	No	No	No	No	No	No	No	No	No	No	1	0.00	0.00	0.00	1	0	0	0	0	0	0	0	0
female	15.04	35	Home	NO	No	No	Independent	No	No	No	No	No	No	No	No	No	No	No	No	1	0.00	0.00	0.00	1	0	0	0	0	0	0	0	0
female	17.31	46	Home	NO	No	No	Independent	No	No	No	No	Yes	No	No	No	No	No	No	No	1	0.08	0.00	0.17	1	0	0	0	0	0	0	0	0
female	22.95	60	Home	NO	Yes	No	Independent	No	No	No	No	No	No	No	No	No	No	No	No	1	0.08	0.00	0.17	1	0	0	0	0	0	0	0	0
male	19.13	56	Home	NO	No	No	Independent	No	No	No	No	No	No	No	No	No	No	No	No	1	0.00	0.00	0.00	1	0	0	0	0	0	0	0	0
female	17.31	47	Home	NO	No	No	Independent	No	No	No	No	No	No	No	No	No	No	No	No	1	0.00	0.00	0.00	1	0	0	0	0	0	0	0	0
female	20.34	32	Home	NO	No	No	Independent	No	No	No	No	No	No	No	No	No	No	No	No	1	0.00	0.00	0.00	1	0	0	0	0	0	0	0	0
female	18.76	51	Home	NO	No	No	Independent	No	No	No	No	No	No	No	No	No	No	No	No	1	0.00	0.00	0.00	1	0	0	0	0	0	0	0	0
female	17.31	45	Home	NO	No	No	Independent	No	No	No	No	No	No	No	No	No	No	No	No	1	0.00	0.00	0.00	1	0	0	0	0	0	0	0	0
female	17.31	53	Home	NO	No	No	Independent	No	No	No	No	No	No	No	No	No	No	No	No	1	0.00	0.00	0.00	1	0	0	0	0	0	0	0	0
female	20.34	26	Home	NO	No	No	Independent	No	No	No	No	No	No	No	No	No	No	No	No	1	0.00	0.00	0.00	1	0	0	0	0	0	0	0	0
female	9.45	37	Home	NO	No	No	Independent	No	No	No	No	No	No	No	No	No	No	No	No	1	0.00	0.00	0.00	1	0	0	0	0	0	0	0	0
female	8.22	33	Home	NO	No	No	Independent	No	No	No	No	No	No	No	No	No	No	No	No	1	0.00	0.00	0.00	1	0	0	0	0	0	0	0	0
male	13.18	32	Home	NO	No	No	Independent	No	No	No	No	No	No	No	No	No	No	No	No	1	0.00	0.00	0.00	1	0	0	0	0	0	0	0	0
male	26.80	61	Home	NO	No	No	Independent	No	No	No	No	No	No	No	No	No	No	No	No	1	0.00	0.00	0.00	1	0	0	0	0	0	0	0	0
male	13.62	39	Home	NO	Yes	No	Independent	No	No	No	No	No	No	No	No	No	No	No	No	1	0.08	0.00	0.17	1	0	0	0	0	0	0	0	0
male	23.37	21	Home	NO	No	No	Independent	No	No	No	No	No	No	No	No	No	No	No	No	1	0.00	0.00	0.00	1	0	0	0	0	0	0	0	0
female	14.15	72	Home	NO	No	No	Independent	No	No	No	No	No	No	No	No	No	No	No	No	1	0.00	0.00	0.00	1	0	0	0	0	0	0	0	0
male	18.92	33	Home	NO	No	No	Independent	No	No	No	No	No	No	No	No	No	No	No	No	1	0.00	0.00	0.00	1	0	0	0	0	0	0	0	0
female	16.03	18	Home	NO	No	No	Independent	No	No	No	No	No	No	No	No	No	No	No	No	1	0.00	0.00	0.00	1	0	0	0	0	0	0	0	0
female	13.18	26	Home	NO	No	No	Independent	No	No	No	No	No	No	No	No	No	No	No	No	1	0.00	0.00	0.00	1	0	0	0	0	0	0	0	0
female	12.11	32	Home	NO	No	No	Independent	No	No	No	No	No	No	No	No	No	No	No	No	1	0.00	0.00	0.00	1	0	0	0	0	0	0	0	0
female	31.92	59	Home	NO	No	No	Independent	No	No	No	No	No	No	No	No	No	No	No	No	1	0.00	0.00	0.00	1	0	0	0	0	0	0	0	0
male	26.80	64	Home	NO	No	No	Independent	No	No	No	No	No	No	No	No	No	No	No	No	1	0.00	0.00	0.00	1	0	0	0	0	0	0	0	0
female	31.92	72	Home	NO	No	No	Independent	No	No	No	No	No	No	No	No	No	No	No	No	1	0.00	0.00	0.00	1	0	0	0	0	0	0	0	0
female	20.72	53	Home	NO	No	No	Independent	No	No	No	No	No	No	No	No	No	No	No	Yes	1	0.00	0.00	0.00	1	0	0	0	0	0	0	0	0
female	22.95	21	Home	NO	No	No	Independent	No	No	No	No	No	No	No	No	No	Yes	No	No	1	0.08	0.00	0.17	1	0	0	0	0	0	0	0	0
female	20.72	67	Home	NO	No	No	Independent	No	No	No	No	Yes	No	No	No	No	No	No	No	1	0.08	0.00	0.17	1	0	0	0	0	0	0	0	0
male	26.80	54	Home	NO	No	No	Independent	No	No	No	No	No	No	No	No	No	No	No	No	1	0.00	0.00	0.00	1	0	0	0	0	0	0	0	0
female	31.92	26	Home	NO	No	No	Independent	No	No	No	No	No	No	No	No	No	No	No	No	1	0.00	0.00	0.00	1	0	0	0	0	0	0	0	0
female	31.92	70	Home	NO	No	No	Independent	No	No	No	No	No	No	No	No	No	No	No	No	1	0.00	0.00	0.00	1	0	0	0	0	0	0	0	0
male	20.72	70	Home	NO	No	No	Independent	No	No	No	No	No	No	No	No	No	No	No	No	1	0.00	0.00	0.00	1	0	0	0	0	0	0	0	0
female	15.00	63	Home	NO	No	No	Independent	No	No	No	No	No	No	No	No	No	No	No	No	1	0.00	0.00	0.00	1	0	0	0	0	0	0	0	0
male	26.80	58	Home	NO	No	No	Independent	No	No	No	No	No	No	No	No	No	No	No	No	1	0.00	0.00	0.00	1	0	0	0	0	0	0	0	0
female	20.72	74	Home	NO	No	No	Independent	No	No	No	No	No	No	No	No	No	No	No	No	1	0.00	0.00	0.00	1	0	0	0	0	0	0	0	0
male	20.72	76	Home	NO	No	No	Independent	No	No	No	No	Yes	No	No	No	No	No	No	No	1	0.08	0.00	0.17	1	0	0	0	0	0	0	0	0
male	31.92	52	Home	NO	No	No	Independent	No	No	No	No	No	No	No	No	No	No	No	No	1	0.00	0.00	0.00	1	0	0	0	0	0	0	0	0
male	22.95	56	Home	NO	No	No	Independent	No	No	No	No	No	No	No	No	No	No	No	No	1	0.00	0.00	0.00	1	0	0	0	0	0	0	0	0
female	25.36	44	Home	NO	No	No	Independent	No	No	No	No	No	No	No	No	No	No	No	No	1	0.00	0.00	0.00	1	0	0	0	0	0	0	0	0
male	9.45	19	Home	NO	No	No	Independent	No	No	No	No	No	No	No	No	No	No	No	No	1	0.00	0.00	0.00	1	0	0	0	0	0	0	0	0
female	15.00	52	Home	NO	No	No	Independent	No	No	No	No	No	No	No	No	No	No	No	No	1	0.00	0.00	0.00	1	0	0	0	0	0	0	0	0
female	20.72	60	Home	NO	No	No	Independent	No	No	No	No	No	No	No	No	No	No	No	No	1	0.00	0.00	0.00	1	0	0	0	0	0	0	0	0
female	14.15	29	Home	NO	Yes	No	Independent	No	No	No	No	No	No	No	No	No	No	No	No	1	0.08	0.00	0.17	1	0	0	0	0	0	0	0	0
female	13.99	41	Home	NO	No	No	Independent	No	No	No	No	No	No	No	No	No	No	No	No	1	0.00	0.00	0.00	1	0	0	0	0	0	0	0	0
female	23.00	32	Home	NO	No	No	Independent	No	No	No	No	No	No	No	No	No	No	No	No	1	0.00	0.00	0.00	1	0	0	0	0	0	0	0	0
female	9.37	20	Home	NO	No	No	Independent	No	No	No	No	No	No	No	No	No	No	No	No	1	0.00	0.00	0.00	1	0	0	0	0	0	0	0	0
female	20.72	58	Home	NO	No	No	Independent	No	No	No	No	No	No	No	No	No	No	No	No	1	0.00	0.00	0.00	1	0	0	0	0	0	0	0	0
male	20.72	50	Home	NO	No	No	Independent	No	No	No	No	No	No	No	No	No	No	No	No	1	0.00	0.00	0.00	1	0	0	0	0	0	0	0	0
female	17.31	46	Home	NO	No	No	Independent	No	No	No	No	No	No	No	No	No	No	No	No	1	0.00	0.00	0.00	1	0	0	0	0	0	0	0	0
male	25.00	39	Home	NO	No	No	Independent	No	No	No	No	No	No	No	No	No	No	No	No	1	0.00	0.00	0.00	1	0	0	0	0	0	0	0	0
male	25.00	59	Home	NO	No	No	Independent	No	No	No	No	No	No	No	No	No	No	No	No	1	0.00	0.00	0.00	1	0	0	0	0	0	0	0	0
male	13.76	39	Home	NO	No	No	Independent	No	No	No	No	No	No	No	No	No	No	No	No	1	0.00	0.00	0.00	1	0	0	0	0	0	0	0	0
female	15.00	36	Home	NO	No	No	Independent	No	No	No	No	No	No	No	No	No	No	No	No	1	0.00	0.00	0.00	1	0	0	0	0	0	0	0	0
female	19.44	20	Home	NO	No	No	Independent	No	No	No	No	No	No	No	No	No	No	No	No	1	0.00	0.00	0.00	1	0	0	0	0	0	0	0	0
female	20.89	62	Home	NO	No	No	Independent	No	No	No	No	No	No	No	No	No	No	No	No	1	0.00	0.00	0.00	1	0	0	0	0	0	0	0	0
female	12.15	59	Home	NO	No	No	Independent	No	No	No	No	No	No	No	No	No	No	No	No	1	0.00	0.00	0.00	1	0	0	0	0	0	0	0	0
male	30.83	26	Home	NO	No	No	Independent	No	No	No	No	No	No	No	No	No	No	No	No	1	0.00	0.00	0.00	1	0	0	0	0	0	0	0	0
female	25.00	33	Home	NO	No	No	Independent	No	No	No	No	No	No	No	No	No	No	No	No	1	0.00	0.00	0.00	1	0	0	0	0	0	0	0	0
male	25.00	29	Home	NO	No	No	Independent	No	No	No	No	No	No	No	No	No	No	No	No	1	0.00	0.00	0.00	1	0	0	0	0	0	0	0	0
female	24.05	60	Home	NO	No	No	Independent	No	No	No	No	No	No	No	No	No	No	No	No	1	0.00	0.00	0.00	1	0	0	0	0	0	0	0	0
female	17.69	41	Home	NO	No	No	Independent	No	No	No	No	No	No	No	No	No	No	No	No	1	0.00	0.00	0.00	1	0	0	0	0	0	0	0	0
male	15.37	30	Home	NO	No	No	Independent	No	No	No	No	No	No	No	No	No	No	No	No	1	0.00	0.00	0.00	1	0	0	0	0	0	0	0	0
male	17.69	28	Home	NO	No	No	Independent	No	No	No	No	No	No	No	No	No	No	No	No	1	0.00	0.00	0.00	1	0	0	0	0	0	0	0	0
male	24.05	42	Home	NO	No	No	Independent	No	No	No	No	No	No	No	No	No	No	No	No	1	0.00	0.00	0.00	1	0	0	0	0	0	0	0	0
male	39.89	38	Home	NO	No	No	Independent	No	No	No	No	No	No	No	No	No	No	No	No	1	0.00	0.00	0.00	1	0	0	0	0	0	0	0	0
female	30.18	36	Home	NO	No	No	Independent	No	No	No	No	No	No	No	No	No	No	No	No	1	0.00	0.00	0.00	1	0	0	0	0	0	0	0	0
female	25.00	65	Home	NO	No	No	Independent	No	No	No	No	No	No	No	No	No	No	No	No	1	0.00	0.00	0.00	1	0	0	0	0	0	0	0	0
female	8.40	37	Home	NO	No	No	Independent	No	No	No	No	No	No	No	No	No	No	No	No	1	0.00	0.00	0.00	1	0	0	0	0	0	0	0	0
female	20.34	34	Home	NO	No	No	Independent	No	No	No	No	No	No	No	No	No	No	No	No	1	0.00	0.00	0.00	1	0	0	0	0	0	0	0	0
male	25.00	49	Home	NO	No	No	Independent	No	No	No	No	No	No	No	No	No	No	No	No	1	0.00	0.00	0.00	1	0	0	0	0	0	0	0	0
female	23.36	33	Home	NO	No	No	Independent	No	No	No	No	No	No	No	No	No	No	No	No	1	0.00	0.00	0.00	1	0	0	0	0	0	0	0	0
male	22.95	26	Home	NO	No	No	Independent	No	No	No	No	No	No	No	No	No	No	No	No	1	0.00	0.00	0.00	1	0	0	0	0	0	0	0	0
female	20.72	79	Home	NO	No	No	Independent	No	No	No	No	No	No	No	No	No	No	No	No	1	0.00	0.00	0.00	1	0	0	0	0	0	0	0	0
female	20.72	62	Home	NO	No	No	Independent	No	No	No	No	No	No	No	No	No	No	No	No	1	0.00	0.00	0.00	1	0	0	0	0	0	0	0	0
male	26.42	45	Home	NO	No	No	Independent	No	No	No	No	No	No	No	No	No	No	No	No	1	0.00	0.00	0.00	1	0	0	0	0	0	0	0	0
male	26.42	33	Home	NO	No	No	Independent	No	No	No	No	No	No	No	No	No	No	No	No	1	0.00	0.00	0.00	1	0	0	0	0	0	0	0	0
female	17.31	49	Home	NO	No	No	Independent	No	No	No	No	No	No	No	No	No	No	No	No	1	0.00	0.00	0.00	1	0	0	0	0	0	0	0	0
female	15.00	67	Home	NO	No	No	Independent	No	No	No	No	No	No	No	No	No	No	No	No	1	0.00	0.00	0.00	1	0	0	0	0	0	0	0	0
male	26.42	49	Home	NO	No	No	Independent	No	No	No	No	No	No	No	No	No	No	No	No	1	0.00	0.00	0.00	1	0	0	0	0	0	0	0	0
female	20.72	66	Home	NO	No	No	Independent	No	No	No	No	No	No	No	No	No	No	No	No	1	0.00	0.00	0.00	1	0	0	0	0	0	0	0	0
male	27.75	68	Home	NO	No	No	Independent	No	No	No	No	No	No	No	No	No	No	No	No	1	0.00	0.00	0.00	1	0	0	0	0	0	0	0	0
male	20.72	64	Home	NO	No	No	Independent	No	No	No	No	No	No	No	No	No	No	No	No	1	0.00	0.00	0.00	1	0	0	0	0	0	0	0	0
male	37.08	31	Home	NO	No	No	Independent	No	No	No	No	No	No	No	No	No	Yes	No	No	1	0.08	0.00	0.17	1	0	0	0	0	0	0	0	0
male	20.72	71	Home	NO	No	No	Independent	No	No	No	No	No	No	No	No	No	No	No	No	1	0.00	0.00	0.00	1	0	0	0	0	0	0	0	0
female	17.31	43	Home	NO	No	No	Independent	No	No	No	No	No	No	No	No	No	No	No	No	1	0.00	0.00	0.00	1	0	0	0	0	0	0	0	0
female	20.72	71	Home	NO	No	No	Independent	No	No	No	No	No	No	No	No	No	No	No	No	1	0.00	0.00	0.00	1	0	0	0	0	0	0	0	0
female	20.72	78	Home	NO	No	No	Independent	No	No	No	No	No	No	No	No	No	No	No	No	1	0.00	0.00	0.00	1	0	0	0	0	0	0	0	0
female	20.72	65	Home	NO	No	No	Independent	No	No	No	No	No	No	No	No	No	No	No	No	1	0.00	0.00	0.00	1	0	0	0	0	0	0	0	0
female	20.72	72	Home	NO	No	No	Independent	No	No	No	No	No	No	No	No	No	No	No	No	1	0.00	0.00	0.00	1	0	0	0	0	0	0	0	0
male	26.42	33	Home	NO	No	No	Independent	No	No	No	No	No	No	No	No	No	No	No	No	1	0.00	0.00	0.00	1	0	0	0	0	0	0	0	0
female	15.00	43	Home	NO	No	No	Independent	No	No	No	No	No	No	No	No	No	No	No	No	1	0.00	0.00	0.00	1	0	0	0	0	0	0	0	0
male	22.95	52	Home	NO	No	No	Independent	No	No	No	No	No	No	No	No	No	No	No	No	1	0.00	0.00	0.00	1	0	0	0	0	0	0	0	0
female	25.00	53	Home	NO	No	No	Independent	No	No	No	No	No	No	No	No	No	No	No	No	1	0.00	0.00	0.00	1	0	0	0	0	0	0	0	0
male	19.44	68	Home	NO	No	No	Independent	No	No	No	No	No	No	No	No	No	No	No	No	1	0.00	0.00	0.00	1	0	0	0	0	0	0	0	0
male	29.99	35	Home	NO	No	No	Independent	No	No	No	No	No	No	No	No	No	No	No	No	1	0.00	0.00	0.00	1	0	0	0	0	0	0	0	0
male	26.42	47	Home	NO	No	No	Independent	No	No	No	No	No	No	No	No	No	No	No	No	1	0.00	0.00	0.00	1	0	0	0	0	0	0	0	0
female	20.72	76	Home	NO	No	No	Independent	No	No	No	No	No	No	No	No	No	No	No	No	1	0.00	0.00	0.00	1	0	0	0	0	0	0	0	0
female	26.42	58	Home	NO	No	No	Independent	No	No	No	No	No	No	No	No	No	No	No	No	1	0.00	0.00	0.00	1	0	0	0	0	0	0	0	0
female	20.34	32	Home	NO	No	No	Independent	No	No	No	No	No	No	No	No	No	No	No	No	1	0.00	0.00	0.00	1	0	0	0	0	0	0	0	0
female	17.31	37	Home	NO	No	No	Independent	No	No	No	No	No	No	No	No	No	No	No	No	1	0.00	0.00	0.00	1	0	0	0	0	0	0	0	0
female	31.92	49	Home	NO	No	No	Independent	No	No	No	No	No	No	No	No	No	No	No	No	1	0.00	0.00	0.00	1	0	0	0	0	0	0	0	0
male	20.72	61	Home	NON-INSULIN	No	No	Independent	No	No	No	No	Yes	No	No	No	No	No	No	No	1	0.15	0.00	0.33	1	0	0	0	0	0	0	0	0
male	19.60	30	Home	NO	No	No	Independent	No	No	No	No	No	No	No	No	No	No	No	No	1	0.00	0.00	0.00	1	0	0	0	0	0	0	0	0
female	20.72	70	Home	NO	No	No	Independent	No	No	No	No	No	No	No	No	No	No	No	No	1	0.00	0.00	0.00	1	0	0	0	0	0	0	0	0
female	17.31	46	Home	NO	No	No	Independent	No	No	No	No	No	No	No	No	No	No	No	No	1	0.00	0.00	0.00	1	0	0	0	0	0	0	0	0
female	11.22	55	Home	NO	No	No	Independent	No	No	No	No	No	No	No	No	No	No	No	No	1	0.00	0.00	0.00	1	0	0	0	0	0	0	0	0
female	20.72	77	Home	NO	No	No	Independent	No	No	No	No	No	No	No	No	No	No	No	No	1	0.00	0.00	0.00	1	0	0	0	0	0	0	0	0
female	20.72	71	Home	NO	No	No	Independent	No	No	No	No	No	No	No	No	No	No	No	No	1	0.00	0.00	0.00	1	0	0	0	0	0	0	0	0
female	20.72	54	Home	NO	No	No	Independent	No	No	No	No	No	No	No	No	No	No	No	No	1	0.00	0.00	0.00	1	0	0	0	0	0	0	0	0
female	25.00	58	Home	NO	No	No	Independent	No	No	No	No	No	No	No	No	No	No	No	No	1	0.00	0.00	0.00	1	0	0	0	0	0	0	0	0
male	20.72	59	Home	NO	No	No	Independent	No	No	No	No	No	No	No	No	No	No	No	No	1	0.00	0.00	0.00	1	0	0	0	0	0	0	0	0
female	17.31	51	Home	NO	No	No	Independent	No	No	No	No	No	No	No	No	No	No	No	No	1	0.00	0.00	0.00	1	0	0	0	0	0	0	0	0
female	30.91	75	Home	NO	No	No	Independent	No	No	No	No	No	No	No	No	No	No	No	No	1	0.00	0.00	0.00	1	0	0	0	0	0	0	0	0
male	27.41	38	Home	NO	Yes	No	Independent	No	No	No	No	No	No	No	No	No	No	No	No	1	0.08	0.00	0.17	1	0	0	0	0	0	0	0	0
female	20.72	53	Home	NO	No	No	Independent	No	No	No	No	Yes	No	No	No	No	Yes	No	No	1	0.15	0.00	0.33	1	0	0	0	0	0	0	0	0
male	13.18	33	Home	NO	No	No	Independent	No	No	No	No	No	No	No	No	No	No	No	No	1	0.00	0.00	0.00	1	0	0	0	0	0	0	0	0
male	20.72	56	Home	NO	No	No	Independent	No	No	No	No	No	No	No	No	No	No	No	No	1	0.00	0.00	0.00	1	0	0	0	0	0	0	0	0
female	30.10	57	Home	NO	No	No	Independent	No	No	No	No	No	No	No	No	No	No	No	No	1	0.00	0.00	0.00	1	0	0	0	0	0	0	0	0
female	20.72	62	Home	NO	No	No	Independent	No	No	No	No	No	No	No	No	No	No	No	No	1	0.00	0.00	0.00	1	0	0	0	0	0	0	0	0
female	20.72	74	Home	NO	No	No	Independent	No	No	No	No	No	No	No	No	No	No	No	No	1	0.00	0.00	0.00	1	0	0	0	0	0	0	0	0
male	20.72	57	Home	NO	No	No	Independent	No	No	No	No	No	No	No	No	No	No	No	No	1	0.00	0.00	0.00	1	0	0	0	0	0	0	0	0
female	20.34	35	Home	NO	No	No	Independent	No	No	No	No	No	No	No	No	No	No	No	No	1	0.00	0.00	0.00	1	0	0	0	0	0	0	0	0
female	9.45	51	Home	NO	No	No	Independent	No	No	No	No	No	No	No	No	No	No	No	No	1	0.00	0.00	0.00	1	0	0	0	0	0	0	0	0
female	20.72	76	Home	NO	No	No	Independent	No	No	No	No	No	No	No	No	No	No	No	No	1	0.00	0.00	0.00	1	0	0	0	0	0	0	0	0
male	31.92	62	Home	NO	No	No	Independent	No	No	No	No	No	No	No	No	No	No	No	No	1	0.00	0.00	0.00	1	0	0	0	0	0	0	0	0
female	20.72	66	Home	NO	No	No	Independent	No	No	No	No	No	No	No	No	No	No	No	No	1	0.00	0.00	0.00	1	0	0	0	0	0	0	0	0
male	20.72	48	Home	NO	No	No	Independent	No	No	No	No	No	No	No	No	No	No	No	No	1	0.00	0.00	0.00	1	0	0	0	0	0	0	0	0
male	57.09	47	Home	NO	No	No	Independent	No	No	No	No	No	No	No	No	No	No	No	No	1	0.00	0.00	0.00	1	0	0	0	0	0	0	0	0
female	17.31	44	Home	NO	No	No	Independent	No	No	No	No	No	No	No	No	No	No	No	No	1	0.00	0.00	0.00	1	0	0	0	0	0	0	0	0
female	21.12	72	Home	NO	No	No	Independent	No	No	No	No	No	No	No	No	No	No	No	No	1	0.00	0.00	0.00	1	0	0	0	0	0	0	0	0
male	24.05	49	Home	NO	No	No	Independent	No	No	No	No	No	No	No	No	No	No	No	No	1	0.00	0.00	0.00	1	0	0	0	0	0	0	0	0
female	15.37	61	Home	NO	No	No	Independent	No	No	No	No	No	No	No	No	No	No	No	No	1	0.00	0.00	0.00	1	0	0	0	0	0	0	0	0
male	20.72	76	Home	NO	No	No	Independent	No	No	No	No	No	No	No	No	No	No	No	No	1	0.00	0.00	0.00	1	0	0	0	0	0	0	0	0
female	15.79	32	Home	NO	No	No	Independent	No	No	No	No	No	No	No	No	No	No	No	No	1	0.00	0.00	0.00	1	0	0	0	0	0	0	0	0
female	15.00	52	Home	NO	No	No	Independent	No	No	No	No	No	No	No	No	No	No	No	No	1	0.00	0.00	0.00	1	0	0	0	0	0	0	0	0
female	12.29	51	Home	NO	No	No	Independent	No	No	No	No	No	No	No	No	No	No	No	No	1	0.00	0.00	0.00	1	0	0	0	0	0	0	0	0
female	9.45	19	Home	NO	No	No	Independent	No	No	No	No	No	No	No	No	No	No	No	No	1	0.00	0.00	0.00	1	0	0	0	0	0	0	0	0
female	20.79	40	Home	NO	No	No	Independent	No	No	No	No	No	No	No	No	No	No	No	No	1	0.00	0.00	0.00	1	0	0	0	0	0	0	0	0
female	26.42	64	Home	NO	No	No	Independent	No	No	No	No	No	No	No	No	No	No	No	No	1	0.00	0.00	0.00	1	0	0	0	0	0	0	0	0
male	11.92	36	Home	NO	No	No	Independent	No	No	No	No	No	No	No	No	No	No	No	No	1	0.00	0.00	0.00	1	0	0	0	0	0	0	0	0
male	36.50	31	Home	NO	No	No	Independent	No	No	No	No	No	No	No	No	No	No	No	No	1	0.00	0.00	0.00	1	0	0	0	0	0	0	0	0
male	31.92	66	Home	NO	No	No	Independent	No	No	No	No	No	No	No	No	No	No	No	No	1	0.00	0.00	0.00	1	0	0	0	0	0	0	0	0
female	31.92	34	Home	NO	No	No	Independent	No	No	No	No	No	No	No	No	No	No	No	No	1	0.00	0.00	0.00	1	0	0	0	0	0	0	0	0
female	26.51	72	Home	NO	No	No	Independent	No	No	No	No	No	No	No	No	No	No	No	No	1	0.00	0.00	0.00	1	0	0	0	0	0	0	0	0
female	27.90	59	Home	NO	No	No	Independent	No	No	No	No	No	No	No	No	No	No	No	No	1	0.00	0.00	0.00	1	0	0	0	0	0	0	0	0
female	23.53	59	Home	NO	No	No	Independent	No	No	No	No	No	No	No	No	No	No	No	No	1	0.00	0.00	0.00	1	0	0	0	0	0	0	0	0
female	17.31	44	Home	NO	No	No	Independent	No	No	No	No	No	No	No	No	No	No	No	No	1	0.00	0.00	0.00	1	0	0	0	0	0	0	0	0
male	26.42	33	Home	NO	No	No	Independent	No	No	No	No	No	No	No	No	No	No	No	No	1	0.00	0.00	0.00	1	0	0	0	0	0	0	0	0
male	20.72	49	Home	NO	No	No	Independent	No	No	No	No	No	No	No	No	No	No	No	No	1	0.00	0.00	0.00	1	0	0	0	0	0	0	0	0
female	20.72	39	Home	NO	No	No	Independent	No	No	No	No	No	No	No	No	No	No	No	No	1	0.00	0.00	0.00	1	0	0	0	0	0	0	0	0
male	20.72	61	Home	NO	No	No	Independent	No	No	No	No	No	No	No	No	No	No	No	No	1	0.00	0.00	0.00	1	0	0	0	0	0	0	0	0
male	26.42	67	Home	NO	No	No	Independent	No	No	No	No	No	No	No	No	No	No	Yes	No	1	0.00	0.00	0.00	1	0	0	0	0	0	0	0	0
male	25.00	54	Home	NO	No	No	Independent	No	No	No	No	No	No	No	No	No	No	No	No	1	0.00	0.00	0.00	1	0	0	0	0	0	0	0	0
female	26.42	66	Home	NO	No	No	Independent	No	No	No	No	No	No	No	No	No	No	No	No	1	0.00	0.00	0.00	1	0	0	0	0	0	0	0	0
male	26.42	25	Home	NO	No	No	Independent	No	No	No	No	No	No	No	No	No	No	No	No	1	0.00	0.00	0.00	1	0	0	0	0	0	0	0	0
female	26.42	48	Home	NO	No	No	Independent	No	No	No	No	No	No	No	No	No	No	No	No	1	0.00	0.00	0.00	1	0	0	0	0	0	0	0	0
female	9.45	41	Home	NO	No	No	Independent	No	No	No	No	No	No	No	No	No	No	No	No	1	0.00	0.00	0.00	1	0	0	0	0	0	0	0	0
female	3.58	24	Home	NO	Yes	No	Independent	No	No	No	No	No	No	No	No	No	No	No	No	1	0.08	0.00	0.17	1	0	0	0	0	0	0	0	0
female	25.00	65	Home	NO	No	No	Independent	No	No	No	No	Yes	No	No	No	No	No	No	No	1	0.08	0.00	0.17	1	0	0	0	0	0	0	0	0
female	26.42	30	Home	NO	No	No	Independent	No	No	No	No	No	No	No	No	No	No	No	No	1	0.00	0.00	0.00	1	0	0	0	0	0	0	0	0
male	7.01	53	Home	NO	No	No	Independent	No	No	No	No	No	No	No	No	No	No	No	No	1	0.00	0.00	0.00	1	0	0	0	0	0	0	0	0
female	16.91	46	Home	NO	No	No	Independent	No	No	No	No	No	No	No	No	No	No	No	No	1	0.00	0.00	0.00	1	0	0	0	0	0	0	0	0
male	20.72	63	Home	NO	No	No	Independent	No	No	No	No	No	No	No	No	No	No	No	No	1	0.00	0.00	0.00	1	0	0	0	0	0	0	0	0
female	17.31	58	Home	NO	Yes	No	Independent	No	No	No	No	No	No	No	No	No	No	No	No	1	0.08	0.00	0.17	1	0	0	0	0	0	0	0	0
male	20.72	67	Home	NO	No	No	Independent	No	No	No	No	No	No	No	No	No	No	No	No	1	0.00	0.00	0.00	1	0	0	0	0	0	0	0	0
male	20.72	70	Home	NO	No	No	Independent	No	No	No	No	No	No	No	No	No	No	No	No	1	0.00	0.00	0.00	1	0	0	0	0	0	0	0	0
female	20.27	40	Home	NO	No	No	Independent	No	No	No	No	No	No	No	No	No	No	No	No	1	0.00	0.00	0.00	1	0	0	0	0	0	0	0	0
male	52.84	21	Home	NO	No	No	Independent	No	No	No	No	No	No	No	No	No	No	No	No	1	0.00	0.00	0.00	1	0	0	0	0	0	0	0	0
male	20.72	70	Home	NO	No	No	Independent	No	No	No	No	No	No	No	No	No	No	No	No	1	0.00	0.00	0.00	1	0	0	0	0	0	0	0	0
female	17.31	46	Home	NO	No	No	Independent	No	No	No	No	No	No	No	No	No	No	No	No	1	0.00	0.00	0.00	1	0	0	0	0	0	0	0	0
female	17.31	48	Home	NO	No	No	Independent	No	No	No	No	No	No	No	No	No	No	No	No	1	0.00	0.00	0.00	1	0	0	0	0	0	0	0	0
male	25.18	67	Home	NO	No	No	Independent	No	No	No	No	No	No	No	No	No	No	No	No	1	0.00	0.00	0.00	1	0	0	0	0	0	0	0	0
female	20.72	57	Home	NO	No	No	Independent	No	No	No	No	No	No	No	No	No	No	No	No	1	0.00	0.00	0.00	1	0	0	0	0	0	0	0	0
male	63.00	60	Home	NO	No	No	Independent	No	No	No	No	No	No	No	No	No	No	No	No	1	0.00	0.00	0.00	1	0	0	0	0	0	0	0	0
female	17.31	42	Home	NO	No	No	Independent	No	No	No	No	No	No	No	No	No	No	No	No	1	0.00	0.00	0.00	1	0	0	0	0	0	0	0	0
female	22.95	24	Home	NO	No	No	Independent	No	No	No	No	No	No	No	No	No	No	No	No	1	0.00	0.00	0.00	1	0	0	0	0	0	0	0	0
female	10.08	38	Home	NO	No	No	Independent	No	No	No	No	No	No	No	No	No	No	No	No	1	0.00	0.00	0.00	1	0	0	0	0	0	0	0	0
female	17.31	43	Home	NO	No	No	Independent	No	No	No	No	No	No	No	No	No	No	No	No	1	0.00	0.00	0.00	1	0	0	0	0	0	0	0	0
female	20.72	60	Home	NO	No	No	Independent	No	No	No	No	No	No	No	No	No	No	No	No	1	0.00	0.00	0.00	1	0	0	0	0	0	0	0	0
female	15.94	46	Home	NO	No	No	Independent	No	No	No	No	No	No	No	No	No	No	No	No	1	0.00	0.00	0.00	1	0	0	0	0	0	0	0	0
female	20.72	60	Home	NO	No	No	Independent	No	No	No	No	No	No	No	No	No	No	No	No	1	0.00	0.00	0.00	1	0	0	0	0	0	0	0	0
female	20.72	57	Home	NO	No	No	Independent	No	No	No	No	No	No	No	No	No	No	No	No	1	0.00	0.00	0.00	1	0	0	0	0	0	0	0	0
male	10.47	30	Home	NO	No	No	Independent	No	No	No	No	No	No	No	No	No	No	No	No	1	0.00	0.00	0.00	1	0	0	0	0	0	0	0	0
female	20.72	56	Home	NO	No	No	Independent	No	No	No	No	No	No	No	No	No	No	No	No	1	0.00	0.00	0.00	1	0	0	0	0	0	0	0	0
female	17.31	44	Home	NO	No	No	Independent	No	No	No	No	No	No	No	No	No	No	No	No	1	0.00	0.00	0.00	1	0	0	0	0	0	0	0	0
female	22.95	75	Home	NO	No	No	Independent	No	No	No	No	No	No	No	No	No	No	No	No	1	0.00	0.00	0.00	1	0	0	0	0	0	0	0	0
male	24.21	41	Home	NO	No	No	Independent	No	No	No	No	No	No	No	No	No	No	No	No	1	0.00	0.00	0.00	1	0	0	0	0	0	0	0	0
female	16.91	52	Home	NO	No	No	Independent	No	No	No	No	No	No	No	No	No	No	No	No	1	0.00	0.00	0.00	1	0	0	0	0	0	0	0	0
female	16.91	42	Home	NO	No	No	Independent	No	No	No	No	No	No	No	No	No	No	No	No	1	0.00	0.00	0.00	1	0	0	0	0	0	0	0	0
female	17.31	49	Home	NO	No	No	Independent	No	No	No	No	No	No	No	No	No	No	No	No	1	0.00	0.00	0.00	1	0	0	0	0	0	0	0	0
female	13.25	42	Home	NO	No	No	Independent	No	No	No	No	No	No	No	No	No	No	No	No	1	0.00	0.00	0.00	1	0	0	0	0	0	0	0	0
female	22.95	76	Home	NO	No	No	Independent	No	No	No	No	No	No	No	No	No	No	No	No	1	0.00	0.00	0.00	1	0	0	0	0	0	0	0	0
female	16.91	72	Home	NO	No	No	Independent	No	No	No	No	No	No	No	No	No	No	No	No	1	0.00	0.00	0.00	1	0	0	0	0	0	0	0	0
female	17.31	50	Home	NO	No	No	Independent	No	No	No	No	No	No	No	No	No	No	No	No	1	0.00	0.00	0.00	1	0	0	0	0	0	0	0	0
female	10.08	63	Home	NO	No	No	Independent	No	No	No	No	No	No	No	No	No	No	No	No	1	0.00	0.00	0.00	1	0	0	0	0	0	0	0	0
female	20.72	60	Home	NO	No	No	Independent	No	No	No	No	No	No	No	No	No	No	No	No	1	0.00	0.00	0.00	1	0	0	0	0	0	0	0	0
female	17.31	44	Home	NO	No	No	Independent	No	No	No	No	No	No	No	No	No	No	No	No	1	0.00	0.00	0.00	1	0	0	0	0	0	0	0	0
female	20.72	57	Home	NO	No	No	Independent	No	No	No	No	No	No	No	No	No	No	No	No	1	0.00	0.00	0.00	1	0	0	0	0	0	0	0	0
female	13.25	65	Home	NO	No	No	Independent	No	No	No	No	No	No	No	No	No	No	No	No	1	0.00	0.00	0.00	1	0	0	0	0	0	0	0	0
female	42.58	48	Home	NO	No	No	Independent	No	No	No	No	No	No	No	No	No	No	No	No	1	0.00	0.00	0.00	1	0	0	0	0	0	0	0	0
female	8.90	59	Home	NO	No	No	Independent	No	No	No	No	No	No	No	No	No	No	No	No	1	0.00	0.00	0.00	1	0	0	0	0	0	0	0	0
female	18.68	43	Home	NO	No	No	Independent	No	No	No	No	No	No	No	No	No	No	No	No	1	0.00	0.00	0.00	1	0	0	0	0	0	0	0	0
male	20.72	68	Home	NO	No	No	Independent	No	No	No	No	Yes	No	No	No	No	No	No	No	1	0.08	0.00	0.17	1	0	0	0	0	0	0	0	0
female	16.72	46	Home	NO	No	No	Independent	No	No	No	No	No	No	No	No	No	No	No	No	1	0.00	0.00	0.00	1	0	0	0	0	0	0	0	0
female	17.31	44	Home	NO	No	No	Independent	No	No	No	No	No	No	No	No	No	No	No	No	1	0.00	0.00	0.00	1	0	0	0	0	0	0	0	0
female	17.31	43	Home	NO	No	No	Independent	No	No	No	No	No	No	No	No	No	No	No	No	1	0.00	0.00	0.00	1	0	0	0	0	0	0	0	0
male	27.90	44	Home	NO	No	No	Independent	No	No	No	No	No	No	No	No	No	No	No	No	1	0.00	0.00	0.00	1	0	0	0	0	0	0	0	0
female	20.72	69	Home	NO	No	No	Independent	No	No	No	No	No	No	No	No	No	No	No	No	1	0.00	0.00	0.00	1	0	0	0	0	0	0	0	0
female	20.72	67	Home	NO	No	No	Independent	No	No	No	No	No	No	No	No	No	No	No	No	1	0.00	0.00	0.00	1	0	0	0	0	0	0	0	0
female	17.31	44	Home	NO	No	No	Independent	No	No	No	No	No	No	No	No	No	No	No	No	1	0.00	0.00	0.00	1	0	0	0	0	0	0	0	0
female	31.92	57	Home	NO	No	No	Independent	No	No	No	No	No	No	No	No	No	No	No	No	1	0.00	0.00	0.00	1	0	0	0	0	0	0	0	0
male	20.72	56	Home	NO	No	No	Independent	No	No	No	No	No	No	No	No	No	No	No	No	1	0.00	0.00	0.00	1	0	0	0	0	0	0	0	0
female	20.72	68	Home	NO	No	No	Independent	No	No	No	No	No	No	No	No	No	No	No	No	1	0.00	0.00	0.00	1	0	0	0	0	0	0	0	0
female	20.72	72	Home	NO	No	No	Independent	No	No	No	No	No	No	No	No	No	No	No	No	1	0.00	0.00	0.00	1	0	0	0	0	0	0	0	0
male	25.18	68	Home	NO	No	No	Independent	No	No	No	No	No	No	No	No	No	No	No	No	1	0.00	0.00	0.00	1	0	0	0	0	0	0	0	0
female	16.72	43	Home	NO	No	No	Independent	No	No	No	No	No	No	No	No	No	No	No	No	1	0.00	0.00	0.00	1	0	0	0	0	0	0	0	0
female	20.72	57	Home	NO	No	No	Independent	No	No	No	No	No	No	No	No	No	No	No	No	1	0.00	0.00	0.00	1	0	0	0	0	0	0	0	0
female	15.79	39	Home	NO	No	No	Independent	No	No	No	No	No	No	No	No	No	No	No	No	1	0.00	0.00	0.00	1	0	0	0	0	0	0	0	0
female	20.72	67	Home	NO	No	No	Independent	No	No	No	No	No	No	No	No	No	No	No	No	1	0.00	0.00	0.00	1	0	0	0	0	0	0	0	0
female	17.31	47	Home	NO	No	No	Independent	No	No	No	No	No	No	No	No	No	No	No	No	1	0.00	0.00	0.00	1	0	0	0	0	0	0	0	0
male	25.18	63	Home	NO	Yes	No	Independent	No	No	No	No	No	No	No	No	No	No	No	No	1	0.08	0.00	0.17	1	0	0	0	0	0	0	0	0
female	20.72	64	Home	NO	No	No	Independent	No	No	No	No	No	No	No	No	No	No	No	No	1	0.00	0.00	0.00	1	0	0	0	0	0	0	0	0
female	26.42	53	Home	NO	No	No	Independent	No	No	No	No	No	No	No	No	No	No	No	No	1	0.00	0.00	0.00	1	0	0	0	0	0	0	0	0
female	8.22	42	Home	NO	No	No	Independent	No	No	No	No	No	No	No	No	No	No	No	No	1	0.00	0.00	0.00	1	0	0	0	0	0	0	0	0
female	15.10	42	Home	NO	No	No	Independent	No	No	No	No	No	No	No	No	No	No	No	No	1	0.00	0.00	0.00	1	0	0	0	0	0	0	0	0
female	17.31	39	Home	NO	No	No	Independent	No	No	No	No	No	No	No	No	No	No	No	No	1	0.00	0.00	0.00	1	0	0	0	0	0	0	0	0
female	12.16	49	Home	NO	No	No	Independent	No	No	No	No	No	No	No	No	No	No	No	No	1	0.00	0.00	0.00	1	0	0	0	0	0	0	0	0
female	20.72	61	Home	NO	No	No	Independent	No	No	No	No	No	No	No	No	No	No	No	No	1	0.00	0.00	0.00	1	0	0	0	0	0	0	0	0
female	20.72	65	Home	NO	No	No	Independent	No	No	No	No	No	No	No	No	No	No	No	No	1	0.00	0.00	0.00	1	0	0	0	0	0	0	0	0
female	21.87	24	Home	NO	No	No	Independent	No	No	No	No	No	No	No	No	No	No	No	No	1	0.00	0.00	0.00	1	0	0	0	0	0	0	0	0
female	14.43	56	Home	NO	No	No	Independent	No	No	No	No	No	No	No	No	No	No	No	No	1	0.00	0.00	0.00	1	0	0	0	0	0	0	0	0
female	42.58	59	Home	NO	Yes	No	Independent	No	No	No	No	No	No	No	No	No	No	No	No	1	0.08	0.00	0.17	1	0	0	0	0	0	0	0	0
female	14.50	22	Home	NO	No	No	Independent	No	No	No	No	No	No	No	No	No	No	No	No	1	0.00	0.00	0.00	1	0	0	0	0	0	0	0	0
female	20.72	65	Home	NO	No	No	Independent	No	No	No	No	No	No	No	No	No	No	No	No	1	0.00	0.00	0.00	1	0	0	0	0	0	0	0	0
female	16.03	43	Home	NO	No	No	Independent	No	No	No	No	No	No	No	No	No	No	No	No	1	0.00	0.00	0.00	1	0	0	0	0	0	0	0	0
female	17.31	45	Home	NO	No	No	Independent	No	No	No	No	No	No	No	No	No	No	No	No	1	0.00	0.00	0.00	1	0	0	0	0	0	0	0	0
female	20.72	54	Home	NO	No	No	Independent	No	No	No	No	No	No	No	No	No	No	No	No	1	0.00	0.00	0.00	1	0	0	0	0	0	0	0	0
male	33.00	61	Home	NO	No	No	Independent	No	No	No	No	No	No	No	No	No	No	No	No	1	0.00	0.00	0.00	1	0	0	0	0	0	0	0	0
male	25.06	61	Home	NO	No	No	Independent	No	No	No	No	No	No	No	No	No	No	No	No	1	0.00	0.00	0.00	1	0	0	0	0	0	0	0	0
female	17.03	68	Home	NO	No	No	Independent	No	No	No	No	No	No	No	No	No	No	No	No	1	0.00	0.00	0.00	1	0	0	0	0	0	0	0	0
female	20.72	56	Home	NO	No	No	Independent	No	No	No	No	No	No	No	No	No	No	No	No	1	0.00	0.00	0.00	1	0	0	0	0	0	0	0	0
female	17.31	44	Home	NO	No	No	Independent	No	No	No	No	No	No	No	No	No	No	No	No	1	0.00	0.00	0.00	1	0	0	0	0	0	0	0	0
male	20.72	51	Home	NO	No	No	Independent	No	No	No	No	No	No	No	No	No	No	No	No	1	0.00	0.00	0.00	1	0	0	0	0	0	0	0	0
female	17.31	40	Home	NO	No	No	Independent	No	No	No	No	No	No	No	No	No	No	No	No	1	0.00	0.00	0.00	1	0	0	0	0	0	0	0	0
female	17.31	47	Home	NO	No	No	Independent	No	No	No	No	No	No	No	No	No	No	No	No	1	0.00	0.00	0.00	1	0	0	0	0	0	0	0	0
male	20.72	74	Home	NO	No	No	Independent	No	No	No	No	No	No	No	No	No	No	No	No	1	0.00	0.00	0.00	1	0	0	0	0	0	0	0	0
male	20.72	70	Home	NO	No	No	Independent	No	No	No	No	No	No	No	No	No	No	No	No	1	0.00	0.00	0.00	1	0	0	0	0	0	0	0	0
female	17.31	47	Home	NO	No	No	Independent	No	No	No	No	No	No	No	No	No	No	No	No	1	0.00	0.00	0.00	1	0	0	0	0	0	0	0	0
female	15.00	49	Home	NO	No	No	Independent	No	No	No	No	No	No	No	No	No	No	No	No	1	0.00	0.00	0.00	1	0	0	0	0	0	0	0	0
male	14.50	19	Home	NO	No	No	Independent	No	No	No	No	No	No	No	No	No	No	No	No	1	0.00	0.00	0.00	1	0	0	0	0	0	0	0	0
female	12.13	47	Home	NO	No	No	Independent	No	No	No	No	No	No	No	No	No	No	No	No	1	0.00	0.00	0.00	1	0	0	0	0	0	0	0	0
female	6.42	41	Home	NO	No	No	Independent	No	No	No	No	No	No	No	No	No	No	No	No	1	0.00	0.00	0.00	1	0	0	0	0	0	0	0	0
female	17.31	57	Home	NO	No	No	Independent	No	No	No	No	No	No	No	No	No	No	No	No	1	0.00	0.00	0.00	1	0	0	0	0	0	0	0	0
male	14.50	41	Home	NO	No	No	Independent	No	No	No	No	No	No	No	No	No	No	No	No	1	0.00	0.00	0.00	1	0	0	0	0	0	0	0	0
female	16.72	62	Home	NO	No	No	Independent	No	No	No	No	No	No	No	No	No	No	No	No	1	0.00	0.00	0.00	1	0	0	0	0	0	0	0	0
male	20.72	82	Home	NO	No	No	Independent	No	No	No	No	No	No	No	No	No	No	No	No	1	0.00	0.00	0.00	1	0	0	0	0	0	0	0	0
female	13.25	53	Home	NO	No	No	Independent	No	No	No	No	No	No	No	No	No	No	No	No	1	0.00	0.00	0.00	1	0	0	0	0	0	0	0	0
female	17.31	45	Home	NO	No	No	Independent	No	No	No	No	No	No	No	No	No	No	No	No	1	0.00	0.00	0.00	1	0	0	0	0	0	0	0	0
female	16.91	43	Home	NO	No	No	Independent	No	No	No	No	No	No	No	No	No	No	No	No	1	0.00	0.00	0.00	1	0	0	0	0	0	0	0	0
female	18.50	30	Home	NO	No	No	Independent	No	No	No	No	No	No	No	No	No	No	No	No	1	0.00	0.00	0.00	1	0	0	0	0	0	0	0	0
male	26.32	63	Home	NO	No	No	Independent	No	No	No	No	No	No	No	No	No	No	No	No	1	0.00	0.00	0.00	1	0	0	0	0	0	0	0	0
male	39.01	31	Home	NO	No	No	Independent	No	No	No	No	No	No	No	No	No	No	No	No	1	0.00	0.00	0.00	1	0	0	0	0	0	0	0	0
female	39.01	31	Home	NO	Yes	No	Independent	No	No	No	No	No	No	No	No	No	No	No	No	1	0.08	0.00	0.17	1	0	0	0	0	0	0	0	0
male	31.92	51	Home	NO	No	No	Independent	No	No	No	No	No	No	No	No	No	No	No	No	1	0.00	0.00	0.00	1	0	0	0	0	0	0	0	0
male	24.05	32	Home	NO	Yes	No	Independent	No	No	No	No	No	No	No	No	No	No	No	No	1	0.08	0.00	0.17	1	0	0	0	0	0	0	0	0
male	26.80	66	Home	INSULIN	No	No	Independent	No	No	No	No	Yes	No	No	No	No	No	No	No	1	0.15	0.00	0.33	1	0	0	0	0	0	0	0	0
male	20.72	53	Skilled Care, Not Home	NON-INSULIN	No	No	Independent	No	No	No	No	No	No	No	No	No	No	No	No	1	0.08	0.00	0.17	0	0	0	0	0	1	0	0	0
female	17.31	49	Home	NO	No	No	Independent	No	No	No	No	No	No	No	No	No	No	No	No	1	0.00	0.00	0.00	1	0	0	0	0	0	0	0	0
female	37.14	49	Home	NO	Yes	No	Independent	No	No	No	No	No	No	No	No	No	No	No	No	1	0.08	0.00	0.17	1	0	0	0	0	0	0	0	0
male	14.45	47	Home	NO	No	No	Independent	No	No	No	No	Yes	No	No	No	No	No	No	No	1	0.08	0.00	0.17	1	0	0	0	0	0	0	0	0
male	20.72	74	Home	NO	No	No	Independent	No	No	No	No	No	No	No	No	No	No	No	No	1	0.00	0.00	0.00	1	0	0	0	0	0	0	0	0
female	15.94	50	Home	NO	No	No	Independent	No	No	No	No	No	No	No	No	No	No	No	No	1	0.00	0.00	0.00	1	0	0	0	0	0	0	0	0
female	15.79	32	Home	NO	No	No	Independent	No	No	No	No	No	No	No	No	No	No	No	No	1	0.00	0.00	0.00	1	0	0	0	0	0	0	0	0
female	20.34	32	Home	NO	No	No	Independent	No	No	No	No	No	No	No	No	No	No	No	No	1	0.00	0.00	0.00	1	0	0	0	0	0	0	0	0
female	15.00	32	Home	NO	No	No	Independent	No	No	No	No	No	No	No	No	No	No	No	No	1	0.00	0.00	0.00	1	0	0	0	0	0	0	0	0
male	31.92	30	Home	NO	No	No	Independent	No	No	No	No	No	No	No	No	No	No	No	No	1	0.00	0.00	0.00	1	0	0	0	0	0	0	0	0
male	6.31	43	Home	NO	No	No	Independent	No	No	No	No	No	No	No	No	No	No	No	No	1	0.00	0.00	0.00	1	0	0	0	0	0	0	0	0
female	9.45	33	Home	NO	No	No	Independent	No	No	No	No	No	No	No	No	No	No	No	No	1	0.00	0.00	0.00	1	0	0	0	0	0	0	0	0
male	30.09	24	Home	NO	No	No	Independent	No	No	No	No	No	No	No	No	No	No	No	No	1	0.00	0.00	0.00	1	0	0	0	0	0	0	0	0
female	18.50	41	Home	NO	No	No	Independent	No	No	No	No	No	No	No	No	No	No	No	No	1	0.00	0.00	0.00	1	0	0	0	0	0	0	0	0
female	20.82	61	Home	INSULIN	No	No	Independent	No	No	No	No	Yes	No	No	No	No	No	No	No	1	0.15	0.00	0.33	1	0	0	0	0	0	0	0	0
female	18.50	27	Home	NO	No	No	Independent	No	No	No	No	No	No	No	No	No	No	No	No	1	0.00	0.00	0.00	1	0	0	0	0	0	0	0	0
female	18.50	34	Home	NO	No	No	Independent	No	No	No	No	No	No	No	No	No	No	No	No	1	0.00	0.00	0.00	1	0	0	0	0	0	0	0	0
female	18.50	44	Home	NO	No	No	Independent	No	No	No	No	No	No	No	No	No	No	No	No	1	0.00	0.00	0.00	1	0	0	0	0	0	0	0	0
female	18.50	54	Home	NO	No	No	Independent	No	No	No	No	No	No	No	No	No	No	No	No	1	0.00	0.00	0.00	1	0	0	0	0	0	0	0	0
female	26.32	19	Home	NO	No	No	Independent	No	No	No	No	No	No	No	No	No	No	No	No	1	0.00	0.00	0.00	1	0	0	0	0	0	0	0	0
female	18.50	34	Home	NO	No	No	Independent	No	No	No	No	No	No	No	No	No	No	No	No	1	0.00	0.00	0.00	1	0	0	0	0	0	0	0	0
male	22.95	50	Home	NO	No	No	Independent	No	No	No	No	No	No	No	No	No	No	No	No	1	0.00	0.00	0.00	1	0	0	0	0	0	0	0	0
female	18.50	78	Home	NO	No	No	Independent	No	No	No	No	No	No	No	No	No	No	No	No	1	0.00	0.00	0.00	1	0	0	0	0	0	0	0	0
male	11.92	37	Home	NO	No	No	Independent	No	No	No	No	No	No	No	No	No	No	No	No	1	0.00	0.00	0.00	1	0	0	0	0	0	0	0	0
male	26.80	57	Home	NO	Yes	No	Independent	No	No	No	No	No	No	No	No	No	No	No	No	1	0.08	0.00	0.17	1	0	0	0	0	0	0	0	0
female	12.16	23	Home	NO	No	No	Independent	No	No	No	No	No	No	No	No	No	No	No	No	1	0.00	0.00	0.00	1	0	0	0	0	0	0	0	0
female	30.29	33	Home	NO	No	No	Independent	No	No	No	No	No	No	No	No	No	No	No	No	1	0.00	0.00	0.00	1	0	0	0	0	0	0	0	0
male	10.98	18	Home	NO	No	No	Independent	No	No	No	No	No	No	No	No	No	No	No	No	1	0.00	0.00	0.00	1	0	0	0	0	0	0	0	0
male	22.95	64	Home	NO	No	No	Independent	No	No	No	No	No	No	No	No	No	No	No	No	1	0.00	0.00	0.00	1	0	0	0	0	0	0	0	0
male	17.54	39	Home	NO	No	No	Independent	No	No	No	No	No	No	No	No	No	No	No	No	1	0.00	0.00	0.00	1	0	0	0	0	0	0	0	0
male	19.86	72	Home	INSULIN	No	No	Independent	No	No	No	No	Yes	No	Yes	No	No	No	No	No	1	0.23	0.14	0.33	1	0	0	0	0	0	0	0	0
female	20.72	65	Home	NO	No	No	Independent	No	No	No	No	No	No	No	No	No	No	No	No	1	0.00	0.00	0.00	1	0	0	0	0	0	0	0	0
female	25.69	87	Rehab	NO	No	No	Unknown	No	No	No	No	Yes	Yes	Yes	No	No	No	No	Yes	1	0.31	0.43	0.17	0	0	0	0	1	0	0	0	0
female	42.88	62	Home	NO	No	No	Independent	No	No	No	No	No	No	No	No	No	No	No	No	1	0.00	0.00	0.00	1	0	0	0	0	0	0	0	0
female	22.95	64	Home	NO	Yes	MODERATE EXERTION	Independent	No	No	No	No	Yes	No	No	No	No	No	No	No	1	0.23	0.00	0.50	1	0	0	0	0	0	0	0	0
male	25.00	37	Home	NO	No	No	Independent	No	No	No	No	No	No	No	No	No	No	No	No	1	0.00	0.00	0.00	1	0	0	0	0	0	0	0	0
female	15.79	37	Home	NO	No	No	Independent	No	No	No	No	No	No	No	No	No	No	No	No	1	0.00	0.00	0.00	1	0	0	0	0	0	0	0	0
female	17.31	44	Home	NO	No	No	Independent	No	No	No	No	No	No	No	No	No	No	No	No	1	0.00	0.00	0.00	1	0	0	0	0	0	0	0	0
female	17.31	41	Home	NO	No	No	Independent	No	No	No	No	No	No	No	No	No	No	No	No	1	0.00	0.00	0.00	1	0	0	0	0	0	0	0	0
female	25.69	37	Home	NO	No	No	Independent	No	No	No	No	No	No	No	No	No	No	No	No	1	0.00	0.00	0.00	1	0	0	0	0	0	0	0	0
female	20.34	37	Home	NO	No	No	Independent	No	No	No	No	No	No	No	No	No	No	No	No	1	0.00	0.00	0.00	1	0	0	0	0	0	0	0	0
female	23.95	60	Home	NO	No	No	Independent	No	No	No	No	No	No	No	No	No	No	No	No	1	0.00	0.00	0.00	1	0	0	0	0	0	0	0	0
female	22.95	69	Home	NO	No	No	Independent	No	No	No	No	No	No	No	No	No	No	No	No	1	0.00	0.00	0.00	1	0	0	0	0	0	0	0	0
female	20.29	25	Home	NO	No	No	Independent	No	No	No	No	No	No	No	No	No	No	No	No	1	0.00	0.00	0.00	1	0	0	0	0	0	0	0	0
male	17.68	34	Home	NO	No	No	Independent	No	No	No	No	No	No	No	No	No	No	No	No	1	0.00	0.00	0.00	1	0	0	0	0	0	0	0	0
female	17.31	35	Home	NO	No	No	Independent	No	No	No	No	No	No	No	No	No	No	No	No	1	0.00	0.00	0.00	1	0	0	0	0	0	0	0	0
female	22.11	54	Home	NO	No	No	Independent	No	No	No	No	No	No	No	No	No	No	No	No	1	0.00	0.00	0.00	1	0	0	0	0	0	0	0	0
female	11.66	65	Home	NO	No	No	Independent	No	No	No	No	No	No	No	No	No	No	No	No	1	0.00	0.00	0.00	1	0	0	0	0	0	0	0	0
female	29.40	33	Home	NO	No	No	Independent	No	No	No	No	No	No	No	No	No	No	No	No	1	0.00	0.00	0.00	1	0	0	0	0	0	0	0	0
female	17.11	49	Home	NO	No	No	Independent	No	No	No	No	No	No	No	No	No	No	No	No	1	0.00	0.00	0.00	1	0	0	0	0	0	0	0	0
female	17.31	42	Home	NO	No	No	Independent	No	No	No	No	No	No	No	No	No	No	No	No	1	0.00	0.00	0.00	1	0	0	0	0	0	0	0	0
female	17.31	46	Home	NO	No	No	Independent	No	No	No	No	No	No	No	No	No	No	No	No	1	0.00	0.00	0.00	1	0	0	0	0	0	0	0	0
female	16.60	40	Home	NO	Yes	No	Independent	No	No	No	No	No	No	No	No	No	No	No	No	1	0.08	0.00	0.17	1	0	0	0	0	0	0	0	0
female	17.11	29	Home	NO	Yes	No	Independent	No	No	No	No	No	No	No	No	No	No	No	No	1	0.08	0.00	0.17	1	0	0	0	0	0	0	0	0
female	11.47	30	Home	NO	No	No	Independent	No	No	No	No	No	No	No	No	No	No	No	No	1	0.00	0.00	0.00	1	0	0	0	0	0	0	0	0
female	14.16	49	Home	NO	No	No	Independent	No	No	No	No	No	No	No	No	No	No	No	No	1	0.00	0.00	0.00	1	0	0	0	0	0	0	0	0
male	13.50	30	Home	NO	Yes	No	Independent	No	No	No	No	No	No	No	No	No	No	No	No	1	0.08	0.00	0.17	1	0	0	0	0	0	0	0	0
female	17.11	38	Home	NO	No	No	Independent	No	No	No	No	No	No	No	No	No	No	No	No	1	0.00	0.00	0.00	1	0	0	0	0	0	0	0	0
female	20.72	73	Home	NO	No	No	Independent	No	No	No	No	No	No	No	No	No	No	No	No	1	0.00	0.00	0.00	1	0	0	0	0	0	0	0	0
male	9.45	42	Home	NO	No	No	Independent	No	No	No	No	No	No	No	No	No	No	No	No	1	0.00	0.00	0.00	1	0	0	0	0	0	0	0	0
male	21.11	42	Home	NO	No	No	Independent	No	No	No	No	No	No	No	No	No	No	No	No	1	0.00	0.00	0.00	1	0	0	0	0	0	0	0	0
male	16.20	37	Home	NO	No	No	Independent	No	No	No	No	No	No	No	No	No	No	No	No	1	0.00	0.00	0.00	1	0	0	0	0	0	0	0	0
female	17.11	36	Home	NO	No	No	Independent	No	No	No	No	No	No	No	No	No	No	No	No	1	0.00	0.00	0.00	1	0	0	0	0	0	0	0	0
female	23.11	46	Home	NO	No	No	Independent	No	No	No	No	No	No	No	No	No	No	No	No	1	0.00	0.00	0.00	1	0	0	0	0	0	0	0	0
female	11.66	41	Home	NO	No	No	Independent	No	No	No	No	No	No	No	No	No	No	No	No	1	0.00	0.00	0.00	1	0	0	0	0	0	0	0	0
female	16.60	40	Home	NO	No	No	Independent	No	No	No	No	No	No	No	No	No	No	No	No	1	0.00	0.00	0.00	1	0	0	0	0	0	0	0	0
female	23.53	37	Home	NO	No	No	Independent	No	No	No	No	No	No	No	No	No	No	No	No	1	0.00	0.00	0.00	1	0	0	0	0	0	0	0	0
female	17.31	45	Home	NO	No	No	Independent	No	No	No	No	No	No	No	No	No	No	No	No	1	0.00	0.00	0.00	1	0	0	0	0	0	0	0	0
female	19.94	37	Home	NO	No	No	Independent	No	No	No	No	No	No	No	No	No	No	No	No	1	0.00	0.00	0.00	1	0	0	0	0	0	0	0	0
female	14.99	55	Home	NO	No	No	Independent	No	No	No	No	No	No	No	No	No	No	No	No	1	0.00	0.00	0.00	1	0	0	0	0	0	0	0	0
male	25.69	33	Home	NO	No	No	Independent	No	No	No	No	No	No	No	No	No	No	No	No	1	0.00	0.00	0.00	1	0	0	0	0	0	0	0	0
male	20.72	50	Home	NO	No	No	Independent	No	No	No	No	No	No	No	No	No	No	No	No	1	0.00	0.00	0.00	1	0	0	0	0	0	0	0	0
male	23.95	33	Home	NO	No	No	Independent	No	No	No	No	No	No	No	No	No	No	No	No	1	0.00	0.00	0.00	1	0	0	0	0	0	0	0	0
female	17.31	45	Home	NO	No	No	Independent	No	No	No	No	No	No	No	No	No	No	No	No	1	0.00	0.00	0.00	1	0	0	0	0	0	0	0	0
female	18.50	52	Home	NO	No	No	Independent	No	No	No	No	No	No	No	No	No	No	No	No	1	0.00	0.00	0.00	1	0	0	0	0	0	0	0	0
female	20.99	80	Rehab	NO	Yes	No	Independent	No	No	No	No	Yes	No	No	No	No	No	No	No	1	0.15	0.00	0.33	0	0	0	0	1	0	0	0	0
female	30.83	35	Home	NO	No	No	Independent	No	No	No	No	No	No	No	No	No	No	No	No	1	0.00	0.00	0.00	1	0	0	0	0	0	0	0	0
male	18.76	50	Home	NO	No	No	Independent	No	No	No	No	No	No	No	No	No	No	No	No	1	0.00	0.00	0.00	1	0	0	0	0	0	0	0	0
female	17.31	45	Home	NO	No	No	Independent	No	No	No	No	No	No	No	No	No	No	No	No	1	0.00	0.00	0.00	1	0	0	0	0	0	0	0	0
male	15.65	39	Home	NO	No	No	Independent	No	No	No	No	No	No	No	No	No	No	No	No	1	0.00	0.00	0.00	1	0	0	0	0	0	0	0	0
female	12.54	35	Home	NO	No	No	Independent	No	No	No	No	No	No	No	No	No	No	No	No	1	0.00	0.00	0.00	1	0	0	0	0	0	0	0	0
male	6.36	57	Home	NO	No	No	Independent	No	No	No	No	No	No	No	No	No	No	No	No	1	0.00	0.00	0.00	1	0	0	0	0	0	0	0	0
female	15.79	28	Home	NO	No	No	Independent	No	No	No	No	No	No	No	No	No	No	No	No	1	0.00	0.00	0.00	1	0	0	0	0	0	0	0	0
female	20.72	69	Home	NON-INSULIN	No	No	Independent	No	No	No	No	Yes	No	No	No	No	No	No	No	1	0.15	0.00	0.33	1	0	0	0	0	0	0	0	0
female	20.34	36	Home	NO	No	No	Independent	No	No	No	No	No	No	No	No	No	No	No	No	1	0.00	0.00	0.00	1	0	0	0	0	0	0	0	0
female	12.30	23	Home	NO	No	No	Independent	No	No	No	No	No	No	No	No	No	No	No	No	1	0.00	0.00	0.00	1	0	0	0	0	0	0	0	0
female	11.21	62	Home	NO	No	No	Independent	No	No	No	No	No	No	No	No	No	No	No	No	1	0.00	0.00	0.00	1	0	0	0	0	0	0	0	0
male	26.51	41	Home	NO	No	No	Independent	No	No	No	No	No	No	No	No	No	No	No	No	1	0.00	0.00	0.00	1	0	0	0	0	0	0	0	0
male	23.53	45	Home	NO	No	No	Independent	No	No	No	No	No	No	No	No	No	No	No	No	1	0.00	0.00	0.00	1	0	0	0	0	0	0	0	0
male	20.72	49	Home	NO	No	No	Independent	No	No	No	No	No	No	No	No	No	No	No	No	1	0.00	0.00	0.00	1	0	0	0	0	0	0	0	0
female	26.42	36	Home	NO	No	No	Independent	No	No	No	No	No	No	No	No	No	No	No	No	1	0.00	0.00	0.00	1	0	0	0	0	0	0	0	0
male	13.18	58	Home	NO	No	No	Independent	No	No	No	No	No	No	No	No	No	No	No	No	1	0.00	0.00	0.00	1	0	0	0	0	0	0	0	0
female	17.31	30	Home	NO	No	No	Independent	No	No	No	No	No	No	No	No	No	No	No	No	1	0.00	0.00	0.00	1	0	0	0	0	0	0	0	0
male	20.72	49	Home	NO	No	No	Independent	No	No	No	No	No	No	No	No	No	No	No	No	1	0.00	0.00	0.00	1	0	0	0	0	0	0	0	0
female	20.34	39	Home	NO	No	No	Independent	No	No	No	No	No	No	No	No	No	No	No	No	1	0.00	0.00	0.00	1	0	0	0	0	0	0	0	0
female	20.34	37	Home	NO	No	No	Independent	No	No	No	No	No	No	No	No	No	No	No	No	1	0.00	0.00	0.00	1	0	0	0	0	0	0	0	0
male	14.43	67	Home	NO	No	No	Independent	No	No	No	No	No	No	No	No	No	No	No	No	1	0.00	0.00	0.00	1	0	0	0	0	0	0	0	0
female	15.00	49	Home	NO	No	No	Independent	No	No	No	No	No	No	No	No	No	No	No	No	1	0.00	0.00	0.00	1	0	0	0	0	0	0	0	0
male	20.72	46	Home	NO	No	No	Independent	No	No	No	No	No	No	No	No	No	No	No	No	1	0.00	0.00	0.00	1	0	0	0	0	0	0	0	0
male	20.72	64	Home	NO	No	No	Independent	No	No	No	No	No	No	No	No	No	No	No	No	1	0.00	0.00	0.00	1	0	0	0	0	0	0	0	0
female	13.99	41	Home	NO	No	No	Independent	No	No	No	No	No	No	No	No	No	No	No	No	1	0.00	0.00	0.00	1	0	0	0	0	0	0	0	0
female	9.45	19	Home	NO	No	No	Independent	No	No	No	No	No	No	No	No	No	No	No	No	1	0.00	0.00	0.00	1	0	0	0	0	0	0	0	0
female	15.94	56	Home	NO	No	No	Independent	No	No	No	No	No	No	No	No	No	No	No	No	1	0.00	0.00	0.00	1	0	0	0	0	0	0	0	0
male	9.45	40	Home	NO	No	No	Independent	No	No	No	No	No	No	No	No	No	No	No	No	1	0.00	0.00	0.00	1	0	0	0	0	0	0	0	0
female	12.54	29	Home	NO	No	No	Independent	No	No	No	No	No	No	No	No	No	No	No	No	1	0.00	0.00	0.00	1	0	0	0	0	0	0	0	0
male	24.64	21	Home	NO	No	No	Independent	No	No	No	No	No	No	No	No	No	No	No	No	1	0.00	0.00	0.00	1	0	0	0	0	0	0	0	0
female	17.31	45	Home	NO	No	No	Independent	No	No	No	No	No	No	No	No	No	No	No	No	1	0.00	0.00	0.00	1	0	0	0	0	0	0	0	0
female	17.31	39	Home	NO	No	No	Independent	No	No	No	No	No	No	No	No	No	No	No	No	1	0.00	0.00	0.00	1	0	0	0	0	0	0	0	0
female	20.34	36	Home	NO	No	No	Independent	No	No	No	No	No	No	No	No	No	No	No	No	1	0.00	0.00	0.00	1	0	0	0	0	0	0	0	0
male	26.80	58	Home	NO	No	No	Independent	No	No	No	No	No	No	No	No	No	No	No	No	1	0.00	0.00	0.00	1	0	0	0	0	0	0	0	0
male	26.80	62	Home	NO	No	No	Independent	No	No	No	No	No	No	No	No	No	No	No	No	1	0.00	0.00	0.00	1	0	0	0	0	0	0	0	0
male	23.53	44	Home	NO	No	No	Independent	No	No	No	No	No	No	No	No	No	No	No	No	1	0.00	0.00	0.00	1	0	0	0	0	0	0	0	0
female	20.34	38	Home	NO	No	No	Independent	No	No	No	No	No	No	No	No	No	No	No	No	1	0.00	0.00	0.00	1	0	0	0	0	0	0	0	0
female	23.37	36	Home	NO	No	No	Independent	No	No	No	No	No	No	No	No	No	No	No	No	1	0.00	0.00	0.00	1	0	0	0	0	0	0	0	0
female	20.34	37	Home	NO	No	No	Independent	No	No	No	No	No	No	No	No	No	No	No	No	1	0.00	0.00	0.00	1	0	0	0	0	0	0	0	0
male	26.80	55	Home	NO	No	No	Independent	No	No	No	No	No	No	No	No	No	No	No	No	1	0.00	0.00	0.00	1	0	0	0	0	0	0	0	0
male	22.95	30	Home	NO	No	No	Independent	No	No	No	No	No	No	No	No	No	No	No	No	1	0.00	0.00	0.00	1	0	0	0	0	0	0	0	0
male	27.79	37	Home	NO	No	No	Independent	No	No	No	No	No	No	No	No	No	Yes	No	No	1	0.08	0.00	0.17	1	0	0	0	0	0	0	0	0
female	15.79	34	Home	NO	No	No	Independent	No	No	No	No	No	No	No	No	No	No	No	No	1	0.00	0.00	0.00	1	0	0	0	0	0	0	0	0
female	16.60	48	Home	NO	No	No	Independent	No	No	No	No	No	No	No	No	No	No	No	No	1	0.00	0.00	0.00	1	0	0	0	0	0	0	0	0
female	0.00	20	Home	NON-INSULIN	No	No	Independent	No	No	No	No	No	No	No	No	No	No	No	No	1	0.08	0.00	0.17	1	0	0	0	0	0	0	0	0
male	28.15	50	Home	NO	No	No	Independent	No	No	No	No	No	No	No	No	No	No	No	No	1	0.00	0.00	0.00	1	0	0	0	0	0	0	0	0
male	11.14	62	Home	NO	No	No	Independent	No	No	No	No	No	No	No	No	No	No	No	No	1	0.00	0.00	0.00	1	0	0	0	0	0	0	0	0
male	54.08	21	Home	NO	No	No	Independent	No	No	No	No	No	No	No	No	No	No	No	No	1	0.00	0.00	0.00	1	0	0	0	0	0	0	0	0
male	26.42	71	Home	NO	No	No	Independent	No	No	No	No	No	No	No	No	No	No	No	No	1	0.00	0.00	0.00	1	0	0	0	0	0	0	0	0
female	15.00	41	Home	NO	Yes	No	Independent	No	No	No	No	No	No	No	No	No	No	No	No	1	0.08	0.00	0.17	1	0	0	0	0	0	0	0	0
female	13.99	21	Home	NO	No	No	Independent	No	No	No	No	No	No	No	No	No	No	No	No	1	0.00	0.00	0.00	1	0	0	0	0	0	0	0	0
female	16.60	56	Home	NO	No	No	Independent	No	No	No	No	No	No	No	No	No	No	No	No	1	0.00	0.00	0.00	1	0	0	0	0	0	0	0	0
female	16.03	18	Home	NO	No	No	Independent	No	No	No	No	No	No	No	No	No	No	No	No	1	0.00	0.00	0.00	1	0	0	0	0	0	0	0	0
female	9.45	22	Home	NO	No	No	Independent	No	No	No	No	No	No	No	No	No	No	No	No	1	0.00	0.00	0.00	1	0	0	0	0	0	0	0	0
male	31.92	65	Home	NO	No	No	Independent	No	No	No	No	No	No	No	No	No	No	No	No	1	0.00	0.00	0.00	1	0	0	0	0	0	0	0	0
female	12.37	37	Home	NO	No	No	Independent	No	No	No	No	No	No	No	No	No	No	No	No	1	0.00	0.00	0.00	1	0	0	0	0	0	0	0	0
female	7.88	37	Home	NO	No	No	Independent	No	No	No	No	No	No	No	No	No	No	No	No	1	0.00	0.00	0.00	1	0	0	0	0	0	0	0	0
male	20.72	53	Home	NO	No	No	Independent	No	No	No	No	No	No	No	No	No	No	No	No	1	0.00	0.00	0.00	1	0	0	0	0	0	0	0	0
male	20.72	56	Home	NO	No	No	Independent	No	No	No	No	No	No	No	No	No	No	No	No	1	0.00	0.00	0.00	1	0	0	0	0	0	0	0	0
female	20.72	40	Home	NO	No	No	Independent	No	No	No	No	No	No	No	No	No	No	No	No	1	0.00	0.00	0.00	1	0	0	0	0	0	0	0	0
female	16.72	50	Home	NO	No	No	Independent	No	No	No	No	No	No	No	No	No	No	No	No	1	0.00	0.00	0.00	1	0	0	0	0	0	0	0	0
female	20.72	36	Home	NO	No	No	Independent	No	No	No	No	No	No	No	No	No	No	No	No	1	0.00	0.00	0.00	1	0	0	0	0	0	0	0	0
male	22.13	56	Home	NO	No	No	Independent	No	No	No	No	No	No	No	No	No	No	No	No	1	0.00	0.00	0.00	1	0	0	0	0	0	0	0	0
female	20.02	28	Home	NO	No	No	Independent	No	No	No	No	No	No	No	No	No	No	No	No	1	0.00	0.00	0.00	1	0	0	0	0	0	0	0	0
female	20.02	30	Home	NO	No	No	Independent	No	No	No	No	No	No	No	No	No	No	No	No	1	0.00	0.00	0.00	1	0	0	0	0	0	0	0	0
male	37.81	23	Home	NO	No	No	Independent	No	No	No	No	No	No	No	No	No	No	No	No	1	0.00	0.00	0.00	1	0	0	0	0	0	0	0	0
male	7.88	52	Home	NO	No	No	Independent	No	No	No	No	No	No	No	No	No	No	No	No	1	0.00	0.00	0.00	1	0	0	0	0	0	0	0	0
female	23.95	27	Home	NO	No	No	Independent	No	No	No	No	No	No	No	No	No	No	No	No	1	0.00	0.00	0.00	1	0	0	0	0	0	0	0	0
female	0.00	29	Home	NO	No	No	Independent	No	No	No	No	No	No	No	No	No	No	No	No	1	0.00	0.00	0.00	1	0	0	0	0	0	0	0	0
male	15.38	44	Home	NO	No	No	Independent	No	No	No	No	No	No	No	No	No	No	No	No	1	0.00	0.00	0.00	1	0	0	0	0	0	0	0	0
female	8.69	30	Home	NO	No	No	Independent	No	No	No	No	No	No	No	No	No	No	No	No	1	0.00	0.00	0.00	1	0	0	0	0	0	0	0	0
male	9.56	20	Home	NO	No	No	Independent	No	No	No	No	No	No	No	No	No	No	No	No	1	0.00	0.00	0.00	1	0	0	0	0	0	0	0	0
female	17.28	32	Home	NO	No	No	Independent	No	No	No	No	No	No	No	No	No	No	No	No	1	0.00	0.00	0.00	1	0	0	0	0	0	0	0	0
male	6.89	26	Home	NO	No	No	Independent	No	No	No	No	No	No	No	No	No	No	No	No	1	0.00	0.00	0.00	1	0	0	0	0	0	0	0	0
female	57.09	30	Home	NO	No	No	Independent	No	No	No	No	No	No	No	No	No	No	No	No	1	0.00	0.00	0.00	1	0	0	0	0	0	0	0	0
male	36.94	39	Home	NO	No	No	Independent	No	No	No	No	No	No	No	No	No	No	No	No	1	0.00	0.00	0.00	1	0	0	0	0	0	0	0	0
male	13.18	22	Home	NO	No	No	Independent	No	No	No	No	No	No	No	No	No	No	No	No	1	0.00	0.00	0.00	1	0	0	0	0	0	0	0	0
female	0.00	23	Home	NO	No	No	Independent	No	No	No	No	No	No	No	No	No	No	No	No	1	0.00	0.00	0.00	1	0	0	0	0	0	0	0	0
male	15.72	49	Home	NO	No	No	Independent	No	No	No	No	No	No	No	No	No	No	No	No	1	0.00	0.00	0.00	1	0	0	0	0	0	0	0	0
female	13.18	41	Home	NO	No	No	Independent	No	No	No	No	No	No	No	No	No	No	No	No	1	0.00	0.00	0.00	1	0	0	0	0	0	0	0	0
male	12.24	40	Home	NO	No	No	Independent	No	No	No	No	No	No	No	No	No	No	No	No	1	0.00	0.00	0.00	1	0	0	0	0	0	0	0	0
female	23.95	43	Home	NO	No	No	Independent	No	No	No	No	No	No	No	No	No	No	No	No	1	0.00	0.00	0.00	1	0	0	0	0	0	0	0	0
female	23.53	39	Home	NO	No	No	Independent	No	No	No	No	No	No	No	No	No	No	No	No	1	0.00	0.00	0.00	1	0	0	0	0	0	0	0	0
male	12.78	19	Home	NO	No	No	Independent	No	No	No	No	No	No	No	No	No	No	No	No	1	0.00	0.00	0.00	1	0	0	0	0	0	0	0	0
female	10.45	18	Home	NO	No	No	Independent	No	No	No	No	No	No	No	No	No	No	No	No	1	0.00	0.00	0.00	1	0	0	0	0	0	0	0	0
female	37.14	28	Home	NO	No	No	Independent	No	No	No	No	No	No	No	No	No	No	No	No	1	0.00	0.00	0.00	1	0	0	0	0	0	0	0	0
female	20.38	51	Home	NO	No	No	Independent	No	No	No	No	No	No	No	No	No	No	No	No	1	0.00	0.00	0.00	1	0	0	0	0	0	0	0	0
female	17.89	53	Skilled Care, Not Home	NO	No	No	Independent	No	No	No	No	No	No	No	No	No	No	No	No	1	0.00	0.00	0.00	0	0	0	0	0	1	0	0	0
female	23.95	23	Home	NO	No	No	Independent	No	No	No	No	No	No	No	No	No	No	No	No	1	0.00	0.00	0.00	1	0	0	0	0	0	0	0	0
male	29.40	30	Home	NO	No	No	Independent	No	No	No	No	No	No	No	No	No	No	No	No	1	0.00	0.00	0.00	1	0	0	0	0	0	0	0	0
male	27.41	42	Home	NO	Yes	No	Independent	No	No	No	No	Yes	No	No	No	No	No	No	No	1	0.15	0.00	0.33	1	0	0	0	0	0	0	0	0
female	9.45	25	Home	NO	No	No	Independent	No	No	No	No	No	No	No	No	No	No	No	No	1	0.00	0.00	0.00	1	0	0	0	0	0	0	0	0
male	20.72	58	Home	NO	No	No	Independent	No	No	No	No	No	No	No	No	No	No	No	No	1	0.00	0.00	0.00	1	0	0	0	0	0	0	0	0
female	13.18	43	Home	NO	No	No	Independent	No	No	No	No	No	No	No	No	No	No	No	No	1	0.00	0.00	0.00	1	0	0	0	0	0	0	0	0
male	27.11	69	Home	NO	No	No	Independent	No	No	No	No	No	No	No	No	No	No	No	No	1	0.00	0.00	0.00	1	0	0	0	0	0	0	0	0
female	18.92	34	Home	NO	No	No	Independent	No	No	No	No	No	No	No	No	No	No	No	No	1	0.00	0.00	0.00	1	0	0	0	0	0	0	0	0
female	20.72	57	Home	NO	No	No	Independent	No	No	No	No	No	No	No	No	No	No	No	No	1	0.00	0.00	0.00	1	0	0	0	0	0	0	0	0
female	30.13	54	Home	NO	No	No	Independent	No	No	No	No	No	No	No	No	No	No	No	No	1	0.00	0.00	0.00	1	0	0	0	0	0	0	0	0
female	20.72	63	Home	NO	No	No	Independent	No	No	No	No	No	No	No	No	No	No	No	No	1	0.00	0.00	0.00	1	0	0	0	0	0	0	0	0
male	20.72	66	Home	NO	No	No	Independent	No	No	No	No	No	No	No	No	No	No	No	No	1	0.00	0.00	0.00	1	0	0	0	0	0	0	0	0
female	20.72	59	Home	NO	No	No	Independent	No	No	No	No	No	No	No	No	No	No	No	No	1	0.00	0.00	0.00	1	0	0	0	0	0	0	0	0
female	22.13	66	Home	NO	No	No	Independent	No	No	No	No	No	No	No	No	No	No	No	No	1	0.00	0.00	0.00	1	0	0	0	0	0	0	0	0
female	42.58	54	Home	NO	No	No	Independent	No	No	No	No	No	No	No	No	No	No	No	No	1	0.00	0.00	0.00	1	0	0	0	0	0	0	0	0
male	27.41	45	Home	NO	No	No	Independent	No	No	No	No	No	No	No	No	No	No	No	No	1	0.00	0.00	0.00	1	0	0	0	0	0	0	0	0
male	26.80	63	Home	NO	No	No	Independent	No	No	No	No	No	No	No	No	No	No	No	No	1	0.00	0.00	0.00	1	0	0	0	0	0	0	0	0
female	14.01	19	Home	NO	No	No	Independent	No	No	No	No	No	No	No	No	No	No	No	No	1	0.00	0.00	0.00	1	0	0	0	0	0	0	0	0
male	0.00	25	Home	NO	No	No	Independent	No	No	No	No	No	No	No	No	No	No	No	No	1	0.00	0.00	0.00	1	0	0	0	0	0	0	0	0
male	27.21	40	Home	NO	No	No	Independent	No	No	No	No	No	No	No	No	No	No	No	No	1	0.00	0.00	0.00	1	0	0	0	0	0	0	0	0
female	25.69	27	Home	NO	No	No	Independent	No	No	No	No	No	No	No	No	No	No	No	No	1	0.00	0.00	0.00	1	0	0	0	0	0	0	0	0
male	26.80	49	Home	NO	No	No	Independent	No	No	No	No	No	No	No	No	No	No	No	No	1	0.00	0.00	0.00	1	0	0	0	0	0	0	0	0
female	14.01	18	Home	NO	No	No	Independent	No	No	No	No	No	No	No	No	No	No	No	No	1	0.00	0.00	0.00	1	0	0	0	0	0	0	0	0
male	20.72	29	Home	NO	No	No	Independent	No	No	No	No	No	No	No	No	No	No	No	No	1	0.00	0.00	0.00	1	0	0	0	0	0	0	0	0
female	30.28	36	Home	NO	No	No	Independent	No	No	No	No	No	No	No	No	No	No	No	No	1	0.00	0.00	0.00	1	0	0	0	0	0	0	0	0
male	11.20	31	Home	NO	No	No	Independent	No	No	No	No	No	No	No	No	No	No	No	No	1	0.00	0.00	0.00	1	0	0	0	0	0	0	0	0
female	8.20	18	Home	NO	No	No	Independent	No	No	No	No	No	No	No	No	No	No	No	No	1	0.00	0.00	0.00	1	0	0	0	0	0	0	0	0
female	18.10	20	Home	NO	No	No	Independent	No	No	No	No	No	No	No	No	No	No	No	No	1	0.00	0.00	0.00	1	0	0	0	0	0	0	0	0
female	17.31	34	Home	NO	No	No	Independent	No	No	No	No	No	No	No	No	No	No	No	No	1	0.00	0.00	0.00	1	0	0	0	0	0	0	0	0
male	26.80	55	Home	NO	No	No	Independent	No	No	No	No	No	No	No	No	No	No	No	No	1	0.00	0.00	0.00	1	0	0	0	0	0	0	0	0
female	22.13	66	Home	NO	No	No	Independent	No	No	No	No	Yes	No	No	No	No	No	No	No	1	0.08	0.00	0.17	1	0	0	0	0	0	0	0	0
female	17.31	38	Home	NO	No	No	Independent	No	No	No	No	No	No	No	No	No	No	No	No	1	0.00	0.00	0.00	1	0	0	0	0	0	0	0	0
male	26.42	36	Home	NO	No	No	Independent	No	No	No	No	No	No	No	No	No	No	No	No	1	0.00	0.00	0.00	1	0	0	0	0	0	0	0	0
female	14.38	56	Home	NO	No	No	Independent	No	No	No	No	No	No	No	No	No	No	No	No	1	0.00	0.00	0.00	1	0	0	0	0	0	0	0	0
male	3.50	51	Home	NO	No	No	Independent	No	No	No	No	No	No	No	No	No	No	No	No	1	0.00	0.00	0.00	1	0	0	0	0	0	0	0	0
male	26.42	39	Home	NO	No	No	Independent	No	No	No	No	No	No	No	No	No	No	No	No	1	0.00	0.00	0.00	1	0	0	0	0	0	0	0	0
male	17.62	59	Home	NO	No	No	Independent	No	No	No	No	No	No	No	No	No	No	No	No	1	0.00	0.00	0.00	1	0	0	0	0	0	0	0	0
male	9.78	33	Home	NO	No	No	Independent	No	No	No	No	No	No	No	No	No	No	No	No	1	0.00	0.00	0.00	1	0	0	0	0	0	0	0	0
female	20.79	45	Home	NO	No	No	Independent	No	No	No	No	No	No	No	No	No	No	No	No	1	0.00	0.00	0.00	1	0	0	0	0	0	0	0	0
male	26.80	54	Home	NO	No	No	Independent	No	No	No	No	No	No	No	No	No	No	No	No	1	0.00	0.00	0.00	1	0	0	0	0	0	0	0	0
female	30.83	38	Home	NO	No	No	Independent	No	No	No	No	No	No	No	No	No	No	No	No	1	0.00	0.00	0.00	1	0	0	0	0	0	0	0	0
female	25.06	30	Home	NO	No	No	Independent	No	No	No	No	No	No	No	No	No	No	No	No	1	0.00	0.00	0.00	1	0	0	0	0	0	0	0	0
male	26.80	59	Home	NO	No	No	Independent	No	No	No	No	No	No	No	No	No	No	No	No	1	0.00	0.00	0.00	1	0	0	0	0	0	0	0	0
female	6.36	79	Home	NO	No	No	Independent	No	No	No	No	No	No	No	No	No	No	No	No	1	0.00	0.00	0.00	1	0	0	0	0	0	0	0	0
female	15.00	53	Home	NO	No	No	Independent	No	No	No	No	No	No	No	No	No	No	No	No	1	0.00	0.00	0.00	1	0	0	0	0	0	0	0	0
male	13.18	65	Home	NO	No	No	Independent	No	No	No	No	No	No	No	No	No	No	No	No	1	0.00	0.00	0.00	1	0	0	0	0	0	0	0	0
female	20.34	39	Home	NO	No	No	Independent	No	No	No	No	No	No	No	No	No	No	No	No	1	0.00	0.00	0.00	1	0	0	0	0	0	0	0	0
male	20.72	52	Home	NO	No	No	Independent	No	No	No	No	Yes	No	No	No	No	No	No	No	1	0.08	0.00	0.17	1	0	0	0	0	0	0	0	0
female	17.71	42	Home	NO	No	No	Independent	No	No	No	No	No	No	No	No	No	No	No	No	1	0.00	0.00	0.00	1	0	0	0	0	0	0	0	0
male	5.36	46	Home	NO	No	No	Independent	No	No	No	No	No	No	No	No	No	No	No	No	1	0.00	0.00	0.00	1	0	0	0	0	0	0	0	0
male	20.72	42	Home	NO	No	No	Independent	No	No	No	No	No	No	No	No	No	No	No	No	1	0.00	0.00	0.00	1	0	0	0	0	0	0	0	0
male	26.80	68	Home	NO	No	No	Independent	No	No	No	No	No	No	No	No	No	No	No	No	1	0.00	0.00	0.00	1	0	0	0	0	0	0	0	0
male	11.01	20	Home	NO	Yes	No	Independent	No	No	No	No	No	No	No	No	No	No	No	No	1	0.08	0.00	0.17	1	0	0	0	0	0	0	0	0
male	22.13	64	Home	NO	No	No	Independent	No	No	No	No	No	No	No	No	No	No	No	No	1	0.00	0.00	0.00	1	0	0	0	0	0	0	0	0
female	10.47	23	Home	NO	No	No	Independent	No	No	No	No	No	No	No	No	No	No	No	No	1	0.00	0.00	0.00	1	0	0	0	0	0	0	0	0
female	10.60	35	Home	NO	No	No	Independent	No	No	Yes	No	No	No	No	Yes	No	No	No	No	1	0.15	0.14	0.17	1	0	0	0	0	0	0	0	0
female	12.95	49	Home	NO	No	No	Independent	No	No	No	No	No	No	No	No	No	No	No	No	1	0.00	0.00	0.00	1	0	0	0	0	0	0	0	0
female	12.15	36	Home	NO	No	No	Independent	No	No	No	No	No	No	No	No	No	No	No	No	1	0.00	0.00	0.00	1	0	0	0	0	0	0	0	0
female	7.26	47	Home	NO	No	No	Independent	No	No	No	No	No	No	No	No	No	No	No	No	1	0.00	0.00	0.00	1	0	0	0	0	0	0	0	0
female	30.28	49	Home	NO	No	No	Independent	No	No	No	No	No	No	No	No	No	No	No	No	1	0.00	0.00	0.00	1	0	0	0	0	0	0	0	0
female	20.72	75	Home	NO	No	No	Independent	No	No	No	No	No	No	No	No	No	No	No	No	1	0.00	0.00	0.00	1	0	0	0	0	0	0	0	0
female	31.92	60	Home	NO	Yes	No	Independent	No	No	No	No	No	No	No	No	No	No	No	No	1	0.08	0.00	0.17	1	0	0	0	0	0	0	0	0
female	17.31	46	Home	NO	No	No	Independent	No	No	No	No	No	No	No	No	No	No	No	No	1	0.00	0.00	0.00	1	0	0	0	0	0	0	0	0
male	26.80	62	Home	NO	No	No	Independent	No	No	No	No	No	No	No	No	No	No	No	No	1	0.00	0.00	0.00	1	0	0	0	0	0	0	0	0
male	25.69	57	Home	NO	No	No	Independent	No	No	No	No	No	No	No	No	No	No	No	No	1	0.00	0.00	0.00	1	0	0	0	0	0	0	0	0
female	17.31	49	Home	NO	No	No	Independent	No	No	No	No	No	No	No	No	No	No	No	No	1	0.00	0.00	0.00	1	0	0	0	0	0	0	0	0
male	20.72	80	Skilled Care, Not Home	NON-INSULIN	No	No	Independent	No	No	No	No	No	No	No	No	No	No	No	No	1	0.08	0.00	0.17	0	0	0	0	0	1	0	0	0
female	20.72	76	Home	NO	No	No	Independent	No	No	No	No	Yes	No	No	No	No	No	No	No	1	0.08	0.00	0.17	1	0	0	0	0	0	0	0	0
male	20.72	61	Home	NO	No	No	Independent	No	No	No	No	No	No	No	No	No	No	No	No	1	0.00	0.00	0.00	1	0	0	0	0	0	0	0	0
male	20.72	49	Home	NO	No	No	Independent	No	No	No	No	No	No	No	No	No	No	No	No	1	0.00	0.00	0.00	1	0	0	0	0	0	0	0	0
female	20.72	65	Home	NO	No	No	Independent	No	No	No	No	No	No	No	No	No	No	No	No	1	0.00	0.00	0.00	1	0	0	0	0	0	0	0	0
male	20.72	67	Home	NO	No	No	Independent	No	No	No	No	No	No	No	No	No	No	No	No	1	0.00	0.00	0.00	1	0	0	0	0	0	0	0	0
female	15.04	27	Home	NO	No	No	Independent	No	No	No	No	No	No	No	No	No	No	No	No	1	0.00	0.00	0.00	1	0	0	0	0	0	0	0	0
male	20.72	49	Home	NO	No	No	Independent	No	No	No	No	No	No	No	No	No	No	No	No	1	0.00	0.00	0.00	1	0	0	0	0	0	0	0	0
male	21.12	47	Home	NO	No	No	Independent	No	No	No	No	No	No	No	No	No	No	No	No	1	0.00	0.00	0.00	1	0	0	0	0	0	0	0	0
female	15.04	42	Home	NO	No	No	Independent	No	No	No	No	No	No	No	No	No	No	No	No	1	0.00	0.00	0.00	1	0	0	0	0	0	0	0	0
female	16.91	41	Home	NO	No	No	Independent	No	No	No	No	No	No	No	No	No	No	No	No	1	0.00	0.00	0.00	1	0	0	0	0	0	0	0	0
female	20.72	56	Home	NO	No	No	Independent	No	No	No	No	No	No	No	No	No	No	No	No	1	0.00	0.00	0.00	1	0	0	0	0	0	0	0	0
male	20.72	76	Home	NO	No	No	Independent	No	No	No	No	No	No	No	No	No	No	No	No	1	0.00	0.00	0.00	1	0	0	0	0	0	0	0	0
female	21.87	41	Home	NO	No	No	Independent	No	No	No	No	No	No	No	No	No	No	No	No	1	0.00	0.00	0.00	1	0	0	0	0	0	0	0	0
male	20.72	52	Home	NO	No	No	Independent	No	No	No	No	No	No	No	No	No	No	No	No	1	0.00	0.00	0.00	1	0	0	0	0	0	0	0	0
female	20.72	64	Home	NO	No	No	Independent	No	No	No	No	No	No	No	No	No	No	No	No	1	0.00	0.00	0.00	1	0	0	0	0	0	0	0	0
female	20.72	46	Home	NO	No	No	Independent	No	No	No	No	No	No	No	No	No	No	No	No	1	0.00	0.00	0.00	1	0	0	0	0	0	0	0	0
female	20.72	61	Home	NO	No	No	Independent	No	No	No	No	No	No	No	No	No	No	No	No	1	0.00	0.00	0.00	1	0	0	0	0	0	0	0	0
male	20.72	70	Home	NO	No	No	Independent	No	No	No	No	No	No	No	No	No	No	No	No	1	0.00	0.00	0.00	1	0	0	0	0	0	0	0	0
male	17.48	63	Home	NO	No	No	Independent	No	No	No	No	No	No	No	No	No	No	No	No	1	0.00	0.00	0.00	1	0	0	0	0	0	0	0	0
female	20.72	67	Home	NO	No	No	Independent	No	No	No	No	No	No	No	No	No	No	No	No	1	0.00	0.00	0.00	1	0	0	0	0	0	0	0	0
male	23.53	36	Home	NO	No	No	Independent	No	No	No	No	No	No	No	No	No	No	No	No	1	0.00	0.00	0.00	1	0	0	0	0	0	0	0	0
female	20.72	49	Home	NO	No	No	Independent	No	No	No	No	No	No	No	No	No	No	No	No	1	0.00	0.00	0.00	1	0	0	0	0	0	0	0	0
female	17.31	40	Home	NO	No	No	Independent	No	No	No	No	No	No	No	No	No	No	No	No	1	0.00	0.00	0.00	1	0	0	0	0	0	0	0	0
female	20.72	37	Home	NO	Yes	No	Independent	No	No	No	No	No	No	No	No	No	No	No	No	1	0.08	0.00	0.17	1	0	0	0	0	0	0	0	0
female	15.00	38	Home	NO	No	No	Independent	No	No	No	No	No	No	No	No	No	No	No	No	1	0.00	0.00	0.00	1	0	0	0	0	0	0	0	0
male	22.95	55	Home	NO	No	No	Independent	No	No	No	No	No	No	No	No	No	No	No	No	1	0.00	0.00	0.00	1	0	0	0	0	0	0	0	0
male	22.95	51	Home	NO	No	No	Independent	No	No	No	No	No	No	No	No	No	No	No	No	1	0.00	0.00	0.00	1	0	0	0	0	0	0	0	0
female	11.47	49	Home	NO	No	No	Independent	No	No	No	No	No	No	No	No	No	No	No	No	1	0.00	0.00	0.00	1	0	0	0	0	0	0	0	0
female	11.47	35	Home	NO	No	No	Independent	No	No	No	No	No	No	No	No	No	No	No	No	1	0.00	0.00	0.00	1	0	0	0	0	0	0	0	0
female	15.00	42	Home	NO	No	No	Independent	No	No	No	No	No	No	No	No	No	No	No	No	1	0.00	0.00	0.00	1	0	0	0	0	0	0	0	0
female	15.00	35	Home	NO	No	No	Independent	No	No	No	No	No	No	No	No	No	No	No	No	1	0.00	0.00	0.00	1	0	0	0	0	0	0	0	0
female	15.00	37	Home	NO	No	No	Independent	No	No	No	No	No	No	No	No	No	No	No	No	1	0.00	0.00	0.00	1	0	0	0	0	0	0	0	0
female	15.00	58	Home	NO	No	No	Independent	No	No	No	No	No	No	No	No	No	No	No	No	1	0.00	0.00	0.00	1	0	0	0	0	0	0	0	0
male	20.72	54	Home	NO	No	No	Independent	No	No	No	No	No	No	No	No	No	No	No	No	1	0.00	0.00	0.00	1	0	0	0	0	0	0	0	0
male	20.72	65	Home	NO	No	No	Independent	No	No	No	No	No	No	No	No	No	No	No	No	1	0.00	0.00	0.00	1	0	0	0	0	0	0	0	0
female	17.31	40	Home	NO	No	No	Independent	No	No	No	No	No	No	No	No	No	No	No	No	1	0.00	0.00	0.00	1	0	0	0	0	0	0	0	0
male	20.72	57	Home	NO	No	No	Independent	No	No	No	No	Yes	No	No	No	No	No	No	No	1	0.08	0.00	0.17	1	0	0	0	0	0	0	0	0
female	20.72	52	Home	NO	No	No	Independent	No	No	No	No	No	No	No	No	No	No	No	No	1	0.00	0.00	0.00	1	0	0	0	0	0	0	0	0
female	15.00	33	Home	NO	No	No	Independent	No	No	No	No	No	No	No	No	No	No	No	No	1	0.00	0.00	0.00	1	0	0	0	0	0	0	0	0
male	30.18	42	Home	NO	No	No	Independent	No	No	No	No	No	No	No	No	No	No	No	No	1	0.00	0.00	0.00	1	0	0	0	0	0	0	0	0
male	13.18	36	Home	NO	No	No	Independent	No	No	No	No	No	No	No	No	No	No	No	No	1	0.00	0.00	0.00	1	0	0	0	0	0	0	0	0
female	16.91	53	Home	NO	No	No	Independent	No	No	No	No	No	No	No	No	No	No	No	No	1	0.00	0.00	0.00	1	0	0	0	0	0	0	0	0
male	20.82	33	Home	NO	No	No	Independent	No	No	No	No	No	No	No	No	No	No	No	No	1	0.00	0.00	0.00	1	0	0	0	0	0	0	0	0
male	20.72	66	Home	NO	No	No	Independent	No	No	No	No	No	No	No	No	No	No	No	No	1	0.00	0.00	0.00	1	0	0	0	0	0	0	0	0
male	26.10	53	Home	NO	No	No	Independent	No	No	No	No	No	No	No	No	No	No	No	No	1	0.00	0.00	0.00	1	0	0	0	0	0	0	0	0
female	25.00	40	Home	NO	No	No	Independent	No	No	No	No	No	No	No	No	No	No	No	No	1	0.00	0.00	0.00	1	0	0	0	0	0	0	0	0
male	26.80	45	Home	NO	No	No	Independent	No	No	No	No	No	No	No	No	No	No	No	No	1	0.00	0.00	0.00	1	0	0	0	0	0	0	0	0
male	25.00	39	Home	NO	No	No	Independent	No	No	No	No	No	No	No	No	No	No	No	No	1	0.00	0.00	0.00	1	0	0	0	0	0	0	0	0
female	23.53	75	Home	NO	No	No	Independent	No	No	No	No	No	No	No	No	No	No	No	No	1	0.00	0.00	0.00	1	0	0	0	0	0	0	0	0
female	15.37	48	Home	NO	No	No	Independent	No	No	No	No	No	No	No	No	No	No	No	No	1	0.00	0.00	0.00	1	0	0	0	0	0	0	0	0
female	17.69	52	Home	NO	No	No	Independent	No	No	No	No	No	No	No	No	No	No	No	No	1	0.00	0.00	0.00	1	0	0	0	0	0	0	0	0
female	15.00	52	Home	NO	No	No	Independent	No	No	No	No	No	No	No	No	No	No	No	No	1	0.00	0.00	0.00	1	0	0	0	0	0	0	0	0
female	15.00	28	Home	NO	No	No	Independent	No	No	No	No	No	No	No	No	No	No	No	No	1	0.00	0.00	0.00	1	0	0	0	0	0	0	0	0
male	25.00	41	Home	NO	Yes	No	Independent	No	No	No	No	No	No	No	No	No	No	No	No	1	0.08	0.00	0.17	1	0	0	0	0	0	0	0	0
female	20.34	45	Home	NO	No	No	Independent	No	No	No	No	No	No	No	No	No	No	No	No	1	0.00	0.00	0.00	1	0	0	0	0	0	0	0	0
female	32.11	20	Home	NO	No	No	Independent	No	No	No	No	No	No	No	No	No	No	No	No	1	0.00	0.00	0.00	1	0	0	0	0	0	0	0	0
female	15.00	42	Home	NO	No	No	Independent	No	No	No	No	No	No	No	No	No	No	No	No	1	0.00	0.00	0.00	1	0	0	0	0	0	0	0	0
female	15.94	65	Home	NO	No	No	Independent	No	No	No	No	Yes	No	No	No	No	No	No	No	1	0.08	0.00	0.17	1	0	0	0	0	0	0	0	0
male	34.42	55	Home	NO	No	No	Independent	No	No	No	No	No	No	No	No	No	No	No	No	1	0.00	0.00	0.00	1	0	0	0	0	0	0	0	0
male	15.37	53	Home	NO	No	No	Independent	No	No	No	No	No	No	No	No	No	No	No	No	1	0.00	0.00	0.00	1	0	0	0	0	0	0	0	0
male	25.00	74	Home	NO	No	No	Independent	No	No	No	No	No	No	No	No	No	No	No	No	1	0.00	0.00	0.00	1	0	0	0	0	0	0	0	0
female	20.72	52	Home	NO	No	No	Independent	No	No	No	No	No	No	No	No	No	No	No	No	1	0.00	0.00	0.00	1	0	0	0	0	0	0	0	0
female	20.72	50	Home	NO	No	No	Independent	No	No	No	No	No	No	No	No	No	No	No	No	1	0.00	0.00	0.00	1	0	0	0	0	0	0	0	0
female	20.72	52	Home	NO	No	No	Independent	No	No	No	No	No	No	No	No	No	No	No	No	1	0.00	0.00	0.00	1	0	0	0	0	0	0	0	0
female	20.72	65	Home	NO	No	No	Independent	No	No	No	No	No	No	No	No	No	No	No	No	1	0.00	0.00	0.00	1	0	0	0	0	0	0	0	0
female	20.72	61	Home	NO	No	No	Independent	No	No	No	No	No	No	No	No	No	No	No	No	1	0.00	0.00	0.00	1	0	0	0	0	0	0	0	0
female	20.34	29	Home	NO	No	No	Independent	No	No	No	No	No	No	No	No	No	No	No	No	1	0.00	0.00	0.00	1	0	0	0	0	0	0	0	0
female	17.69	37	Home	NO	No	No	Independent	No	No	No	No	No	No	No	No	No	No	No	No	1	0.00	0.00	0.00	1	0	0	0	0	0	0	0	0
male	31.92	52	Home	NO	No	No	Independent	No	No	No	No	No	No	No	No	No	No	No	No	1	0.00	0.00	0.00	1	0	0	0	0	0	0	0	0
female	23.53	45	Home	NO	No	No	Independent	No	No	No	No	No	No	No	No	No	No	No	No	1	0.00	0.00	0.00	1	0	0	0	0	0	0	0	0
female	20.34	39	Home	NO	No	No	Independent	No	No	No	No	No	No	No	No	No	No	No	No	1	0.00	0.00	0.00	1	0	0	0	0	0	0	0	0
female	20.34	33	Home	NO	No	No	Independent	No	No	No	No	No	No	No	No	No	No	No	No	1	0.00	0.00	0.00	1	0	0	0	0	0	0	0	0
female	20.72	80	Home	NO	No	No	Independent	No	No	No	No	No	No	No	No	No	No	No	No	1	0.00	0.00	0.00	1	0	0	0	0	0	0	0	0
female	15.04	18	Home	NO	No	No	Independent	No	No	No	No	No	No	No	No	No	No	No	No	1	0.00	0.00	0.00	1	0	0	0	0	0	0	0	0
male	20.72	51	Home	NO	No	No	Independent	No	No	No	No	No	No	No	No	No	No	No	No	1	0.00	0.00	0.00	1	0	0	0	0	0	0	0	0
male	20.72	67	Home	NO	No	No	Independent	No	No	No	No	No	No	No	No	No	No	No	No	1	0.00	0.00	0.00	1	0	0	0	0	0	0	0	0
male	26.80	54	Home	NO	No	No	Independent	No	No	No	No	No	No	No	No	No	No	No	No	1	0.00	0.00	0.00	1	0	0	0	0	0	0	0	0
female	20.72	59	Home	NO	No	No	Independent	No	No	No	No	No	No	No	No	No	No	No	No	1	0.00	0.00	0.00	1	0	0	0	0	0	0	0	0
female	20.34	37	Home	NO	No	No	Independent	No	No	No	No	No	No	No	No	No	No	No	No	1	0.00	0.00	0.00	1	0	0	0	0	0	0	0	0
male	13.18	23	Home	NO	No	No	Independent	No	No	No	No	No	No	No	No	No	No	No	No	1	0.00	0.00	0.00	1	0	0	0	0	0	0	0	0
female	20.72	70	Home	NO	No	No	Independent	No	No	No	No	No	No	No	No	No	No	No	No	1	0.00	0.00	0.00	1	0	0	0	0	0	0	0	0
female	22.95	54	Home	NO	No	No	Independent	No	No	No	No	No	No	No	No	No	No	No	No	1	0.00	0.00	0.00	1	0	0	0	0	0	0	0	0
female	16.91	48	Home	NO	No	No	Independent	No	No	No	No	No	No	No	No	No	No	No	No	1	0.00	0.00	0.00	1	0	0	0	0	0	0	0	0
female	17.31	45	Home	NO	No	No	Independent	No	No	No	No	No	No	No	No	No	No	No	No	1	0.00	0.00	0.00	1	0	0	0	0	0	0	0	0
male	18.76	35	Home	NO	No	No	Independent	No	No	No	No	No	No	No	No	No	No	No	No	1	0.00	0.00	0.00	1	0	0	0	0	0	0	0	0
female	27.75	35	Home	NO	No	No	Independent	No	No	No	No	No	No	No	No	No	No	No	No	1	0.00	0.00	0.00	1	0	0	0	0	0	0	0	0
male	23.53	72	Home	NON-INSULIN	No	No	Independent	No	No	No	No	Yes	No	No	No	No	No	No	No	1	0.15	0.00	0.33	1	0	0	0	0	0	0	0	0
male	27.75	26	Home	NO	No	No	Independent	No	No	No	No	No	No	No	No	No	No	No	No	1	0.00	0.00	0.00	1	0	0	0	0	0	0	0	0
female	15.37	36	Rehab	NO	Yes	No	Independent	No	No	No	No	No	No	No	No	No	No	No	No	1	0.08	0.00	0.17	0	0	0	0	1	0	0	0	0
male	20.72	50	Home	NO	No	No	Independent	No	No	No	No	No	No	No	No	No	No	No	No	1	0.00	0.00	0.00	1	0	0	0	0	0	0	0	0
female	22.12	31	Home	NO	No	No	Independent	No	No	No	No	No	No	No	No	No	No	No	No	1	0.00	0.00	0.00	1	0	0	0	0	0	0	0	0
female	11.19	27	Home	NO	No	No	Independent	No	No	No	No	No	No	No	No	No	No	No	No	1	0.00	0.00	0.00	1	0	0	0	0	0	0	0	0
male	13.18	52	Home	NO	No	No	Independent	No	No	No	No	No	No	No	No	No	No	No	No	1	0.00	0.00	0.00	1	0	0	0	0	0	0	0	0
male	29.89	52	Home	NO	No	No	Independent	No	No	No	No	No	No	No	No	No	No	No	No	1	0.00	0.00	0.00	1	0	0	0	0	0	0	0	0
male	15.37	57	Home	NO	No	No	Independent	No	No	No	No	No	No	No	No	No	No	No	No	1	0.00	0.00	0.00	1	0	0	0	0	0	0	0	0
male	20.72	74	Rehab	NO	No	No	Independent	No	No	No	No	No	No	No	No	No	No	No	No	1	0.00	0.00	0.00	0	0	0	0	1	0	0	0	0
female	25.00	52	Home	NO	No	No	Independent	No	No	No	No	No	No	No	No	No	No	No	No	1	0.00	0.00	0.00	1	0	0	0	0	0	0	0	0
male	26.80	59	Home	NO	No	No	Independent	No	No	No	No	No	No	No	No	No	No	No	No	1	0.00	0.00	0.00	1	0	0	0	0	0	0	0	0
male	15.37	46	Home	NO	Yes	No	Independent	No	No	No	No	No	No	No	No	No	No	No	No	1	0.08	0.00	0.17	1	0	0	0	0	0	0	0	0
male	33.99	59	Home	NO	No	No	Independent	No	No	No	No	No	No	No	No	No	No	No	No	1	0.00	0.00	0.00	1	0	0	0	0	0	0	0	0
female	13.18	35	Home	NO	No	No	Independent	No	No	No	No	No	No	No	No	No	No	No	No	1	0.00	0.00	0.00	1	0	0	0	0	0	0	0	0
female	20.72	54	Home	NO	No	No	Independent	No	No	No	No	No	No	No	No	No	No	No	No	1	0.00	0.00	0.00	1	0	0	0	0	0	0	0	0
male	20.72	52	Home	NO	No	No	Independent	No	No	No	No	No	No	No	No	No	No	No	No	1	0.00	0.00	0.00	1	0	0	0	0	0	0	0	0
female	24.05	47	Home	NO	No	No	Independent	No	No	No	No	No	No	No	No	No	No	No	No	1	0.00	0.00	0.00	1	0	0	0	0	0	0	0	0
female	17.31	37	Home	NO	No	No	Independent	No	No	No	No	No	No	No	No	No	No	No	No	1	0.00	0.00	0.00	1	0	0	0	0	0	0	0	0
male	20.72	29	Home	NO	Yes	No	Independent	No	No	No	No	No	No	No	No	No	No	No	No	1	0.08	0.00	0.17	1	0	0	0	0	0	0	0	0
female	20.34	32	Home	NO	No	No	Independent	No	No	No	No	No	No	No	No	No	No	No	No	1	0.00	0.00	0.00	1	0	0	0	0	0	0	0	0
male	13.18	19	Home	NO	No	No	Independent	No	No	No	No	No	No	No	No	No	No	No	No	1	0.00	0.00	0.00	1	0	0	0	0	0	0	0	0
female	15.79	42	Home	NO	No	No	Independent	No	No	No	No	No	No	No	No	No	No	No	No	1	0.00	0.00	0.00	1	0	0	0	0	0	0	0	0
male	26.80	67	Home	NO	No	No	Independent	No	No	No	No	No	No	No	No	No	No	No	No	1	0.00	0.00	0.00	1	0	0	0	0	0	0	0	0
female	30.09	32	Home	NO	No	No	Independent	No	No	No	No	No	No	No	No	No	No	No	No	1	0.00	0.00	0.00	1	0	0	0	0	0	0	0	0
female	15.79	21	Home	NO	No	No	Independent	No	No	No	No	No	No	No	No	No	No	No	No	1	0.00	0.00	0.00	1	0	0	0	0	0	0	0	0
female	15.94	48	Home	NO	No	No	Independent	No	No	No	No	No	No	No	No	No	No	No	No	1	0.00	0.00	0.00	1	0	0	0	0	0	0	0	0
female	25.00	46	Home	NO	No	No	Independent	No	No	No	No	No	No	No	No	No	No	No	No	1	0.00	0.00	0.00	1	0	0	0	0	0	0	0	0
female	22.01	25	Home	NO	No	No	Independent	No	No	No	No	No	No	No	No	No	No	No	No	1	0.00	0.00	0.00	1	0	0	0	0	0	0	0	0
male	26.60	48	Home	NO	No	No	Independent	No	No	No	No	No	No	No	No	No	No	No	No	1	0.00	0.00	0.00	1	0	0	0	0	0	0	0	0
female	23.53	58	Home	NO	No	No	Independent	No	No	No	No	No	No	No	No	No	No	No	No	1	0.00	0.00	0.00	1	0	0	0	0	0	0	0	0
female	15.79	37	Home	NO	No	No	Independent	No	No	No	No	No	No	No	No	No	No	No	No	1	0.00	0.00	0.00	1	0	0	0	0	0	0	0	0
female	5.37	22	Home	NO	No	No	Independent	No	No	No	No	No	No	No	No	Yes	No	No	No	1	0.00	0.00	0.00	1	0	0	0	0	0	0	0	0
male	20.72	34	Home	NO	No	No	Independent	No	No	No	No	No	No	No	No	No	No	No	No	1	0.00	0.00	0.00	1	0	0	0	0	0	0	0	0
female	15.37	41	Home	NO	No	No	Independent	No	No	No	No	No	No	No	No	No	No	No	No	1	0.00	0.00	0.00	1	0	0	0	0	0	0	0	0
female	15.79	23	Home	NO	No	No	Independent	No	No	No	No	No	No	No	No	No	No	No	No	1	0.00	0.00	0.00	1	0	0	0	0	0	0	0	0
female	28.12	32	Home	NO	No	No	Independent	No	No	No	No	No	No	No	No	No	No	No	No	1	0.00	0.00	0.00	1	0	0	0	0	0	0	0	0
male	25.18	64	Home	NO	No	No	Independent	No	No	No	No	No	No	No	No	No	No	No	No	1	0.00	0.00	0.00	1	0	0	0	0	0	0	0	0
male	26.80	56	Home	NO	No	No	Independent	No	No	No	No	No	No	No	No	No	No	No	No	1	0.00	0.00	0.00	1	0	0	0	0	0	0	0	0
female	15.94	43	Home	NO	No	No	Independent	No	No	No	No	No	No	No	No	No	No	No	No	1	0.00	0.00	0.00	1	0	0	0	0	0	0	0	0
female	29.79	61	Home	NO	No	No	Independent	No	No	No	No	No	No	No	No	No	No	No	No	1	0.00	0.00	0.00	1	0	0	0	0	0	0	0	0
male	26.80	52	Home	NO	Yes	No	Independent	No	No	No	No	No	No	No	No	No	No	No	No	1	0.08	0.00	0.17	1	0	0	0	0	0	0	0	0
male	20.72	42	Home	NO	No	No	Independent	No	No	No	No	No	No	No	No	No	No	No	No	1	0.00	0.00	0.00	1	0	0	0	0	0	0	0	0
female	32.11	55	Home	NO	No	No	Independent	No	No	No	No	No	No	No	No	No	No	No	No	1	0.00	0.00	0.00	1	0	0	0	0	0	0	0	0
female	17.31	46	Home	NO	No	No	Independent	No	No	No	No	No	No	No	No	No	No	No	No	1	0.00	0.00	0.00	1	0	0	0	0	0	0	0	0
male	9.45	51	Home	NO	Yes	No	Independent	No	No	No	No	No	No	No	No	No	No	No	No	1	0.08	0.00	0.17	1	0	0	0	0	0	0	0	0
male	16.91	28	Skilled Care, Not Home	NO	No	No	Independent	No	No	No	No	No	No	No	No	No	No	No	No	1	0.00	0.00	0.00	0	0	0	0	0	1	0	0	0
female	15.79	42	Home	NO	No	No	Independent	No	No	No	No	No	No	No	No	No	No	No	No	1	0.00	0.00	0.00	1	0	0	0	0	0	0	0	0
female	15.00	56	Home	NO	No	No	Independent	No	No	No	No	No	No	No	No	No	No	No	No	1	0.00	0.00	0.00	1	0	0	0	0	0	0	0	0
female	20.72	57	Home	NO	Yes	No	Independent	No	No	No	No	Yes	No	No	No	No	No	No	No	1	0.15	0.00	0.33	1	0	0	0	0	0	0	0	0
female	13.18	43	Home	NO	No	No	Independent	No	No	No	No	No	No	No	No	No	No	No	No	1	0.00	0.00	0.00	1	0	0	0	0	0	0	0	0
male	20.72	62	Home	NO	No	No	Independent	No	No	No	No	No	No	No	No	No	No	No	No	1	0.00	0.00	0.00	1	0	0	0	0	0	0	0	0
male	15.37	54	Home	NO	No	No	Independent	No	No	No	No	No	No	No	No	No	No	No	No	1	0.00	0.00	0.00	1	0	0	0	0	0	0	0	0
female	23.53	33	Home	NO	No	No	Independent	No	No	No	No	No	No	No	No	No	No	No	No	1	0.00	0.00	0.00	1	0	0	0	0	0	0	0	0
male	15.37	27	Home	NO	No	No	Independent	No	No	No	No	No	No	No	No	No	No	No	No	1	0.00	0.00	0.00	1	0	0	0	0	0	0	0	0
female	20.34	32	Home	NO	No	No	Independent	No	No	No	No	No	No	No	No	No	No	No	No	1	0.00	0.00	0.00	1	0	0	0	0	0	0	0	0
female	20.34	33	Home	NO	No	No	Independent	No	No	No	No	No	No	No	No	No	No	No	No	1	0.00	0.00	0.00	1	0	0	0	0	0	0	0	0
male	20.72	50	Home	NO	No	No	Independent	No	No	No	No	No	No	No	No	No	No	No	No	1	0.00	0.00	0.00	1	0	0	0	0	0	0	0	0
female	30.13	22	Home	NO	No	No	Independent	No	No	No	No	No	No	No	No	No	No	No	No	1	0.00	0.00	0.00	1	0	0	0	0	0	0	0	0
female	15.37	50	Home	NO	No	No	Independent	No	No	No	No	No	No	No	No	No	No	No	No	1	0.00	0.00	0.00	1	0	0	0	0	0	0	0	0
female	12.37	27	Home	NO	No	No	Independent	No	No	No	No	No	No	No	No	No	No	No	No	1	0.00	0.00	0.00	1	0	0	0	0	0	0	0	0
male	20.72	54	Home	NO	No	No	Independent	No	No	No	No	No	No	No	No	No	No	No	No	1	0.00	0.00	0.00	1	0	0	0	0	0	0	0	0
male	10.60	29	Home	NO	No	No	Independent	No	No	No	No	No	No	No	No	No	No	No	No	1	0.00	0.00	0.00	1	0	0	0	0	0	0	0	0
female	20.72	61	Home	NO	No	No	Independent	No	No	No	No	No	No	No	No	No	No	No	No	1	0.00	0.00	0.00	1	0	0	0	0	0	0	0	0
female	15.04	28	Home	NO	No	No	Independent	No	No	No	No	No	No	No	No	No	No	No	No	1	0.00	0.00	0.00	1	0	0	0	0	0	0	0	0
male	14.50	22	Home	NO	No	No	Independent	No	No	No	No	No	No	No	No	No	No	No	No	1	0.00	0.00	0.00	1	0	0	0	0	0	0	0	0
male	20.72	58	Home	NO	No	No	Independent	No	No	No	No	No	No	No	No	No	No	No	No	1	0.00	0.00	0.00	1	0	0	0	0	0	0	0	0
female	16.91	40	Home	NO	No	No	Independent	No	No	No	No	No	No	No	No	No	No	No	No	1	0.00	0.00	0.00	1	0	0	0	0	0	0	0	0
female	17.31	51	Home	NO	No	No	Independent	No	No	No	No	No	No	No	No	No	No	No	No	1	0.00	0.00	0.00	1	0	0	0	0	0	0	0	0
male	4.62	65	Home	NO	No	No	Independent	No	No	No	No	No	No	No	No	No	No	No	No	1	0.00	0.00	0.00	1	0	0	0	0	0	0	0	0
male	20.72	54	Home	NO	No	No	Independent	No	No	No	No	No	No	No	No	No	No	No	No	1	0.00	0.00	0.00	1	0	0	0	0	0	0	0	0
female	18.50	68	Home	NO	No	No	Independent	No	No	No	No	No	No	No	No	No	No	No	No	1	0.00	0.00	0.00	1	0	0	0	0	0	0	0	0
female	18.50	33	Home	NO	No	No	Independent	No	No	No	No	No	No	No	No	No	No	No	No	1	0.00	0.00	0.00	1	0	0	0	0	0	0	0	0
female	15.94	40	Home	NO	No	No	Independent	No	No	No	No	No	No	No	No	No	No	No	No	1	0.00	0.00	0.00	1	0	0	0	0	0	0	0	0
female	8.64	33	Home	NO	No	No	Independent	No	No	No	No	No	No	No	No	No	No	No	No	1	0.00	0.00	0.00	1	0	0	0	0	0	0	0	0
female	15.94	69	Home	NO	No	No	Independent	No	No	No	No	No	No	No	No	No	No	No	No	1	0.00	0.00	0.00	1	0	0	0	0	0	0	0	0
female	15.04	51	Home	NO	No	No	Independent	No	No	No	No	No	No	No	No	No	No	No	No	1	0.00	0.00	0.00	1	0	0	0	0	0	0	0	0
female	21.87	23	Home	NO	Yes	No	Independent	No	No	No	No	No	No	No	No	No	No	No	No	1	0.08	0.00	0.17	1	0	0	0	0	0	0	0	0
female	11.21	25	Home	NO	No	No	Independent	No	No	No	No	No	No	No	No	No	No	No	No	1	0.00	0.00	0.00	1	0	0	0	0	0	0	0	0
female	32.11	21	Home	NO	No	No	Independent	No	No	No	No	No	No	No	No	No	No	No	No	1	0.00	0.00	0.00	1	0	0	0	0	0	0	0	0
male	11.17	18	Home	NO	No	No	Independent	No	No	No	No	No	No	No	No	No	No	No	No	1	0.00	0.00	0.00	1	0	0	0	0	0	0	0	0
male	9.45	31	Home	NO	No	No	Independent	No	No	No	No	No	No	No	No	No	No	No	No	1	0.00	0.00	0.00	1	0	0	0	0	0	0	0	0
male	9.45	34	Home	NO	No	No	Independent	No	No	No	No	No	No	No	No	No	No	No	No	1	0.00	0.00	0.00	1	0	0	0	0	0	0	0	0
male	14.94	36	Home	NO	No	No	Independent	No	No	No	No	No	No	No	No	No	No	No	No	1	0.00	0.00	0.00	1	0	0	0	0	0	0	0	0
female	20.72	48	Home	NO	No	No	Independent	No	No	No	No	No	No	No	No	No	No	No	No	1	0.00	0.00	0.00	1	0	0	0	0	0	0	0	0
female	15.04	53	Home	NO	No	No	Independent	No	No	No	No	No	No	No	No	No	No	No	No	1	0.00	0.00	0.00	1	0	0	0	0	0	0	0	0
female	13.36	34	Home	NO	No	No	Independent	No	No	No	No	No	No	No	No	No	No	No	No	1	0.00	0.00	0.00	1	0	0	0	0	0	0	0	0
female	20.72	44	Home	NO	No	No	Independent	No	No	No	No	No	No	No	No	No	No	No	No	1	0.00	0.00	0.00	1	0	0	0	0	0	0	0	0
female	20.34	32	Home	NO	No	No	Independent	No	No	No	No	No	No	No	No	No	No	No	No	1	0.00	0.00	0.00	1	0	0	0	0	0	0	0	0
male	13.18	25	Home	NO	No	No	Independent	No	No	No	No	No	No	No	No	No	No	No	No	1	0.00	0.00	0.00	1	0	0	0	0	0	0	0	0
female	17.31	52	Home	NO	No	No	Independent	No	No	No	No	No	No	No	No	No	No	No	No	1	0.00	0.00	0.00	1	0	0	0	0	0	0	0	0
female	20.06	31	Home	NO	No	No	Independent	No	No	No	No	No	No	No	No	No	No	No	No	1	0.00	0.00	0.00	1	0	0	0	0	0	0	0	0
female	10.47	48	Home	NO	No	No	Independent	No	No	No	No	No	No	No	No	No	No	No	No	1	0.00	0.00	0.00	1	0	0	0	0	0	0	0	0
female	14.15	33	Home	NO	No	No	Independent	No	No	No	No	No	No	No	No	No	No	No	No	1	0.00	0.00	0.00	1	0	0	0	0	0	0	0	0
female	15.04	20	Home	NO	No	No	Independent	No	No	No	No	No	No	No	No	No	No	No	No	1	0.00	0.00	0.00	1	0	0	0	0	0	0	0	0
male	9.45	40	Home	NO	Yes	No	Independent	No	No	No	No	No	No	No	No	No	No	No	No	1	0.08	0.00	0.17	1	0	0	0	0	0	0	0	0
female	15.00	18	Home	NO	No	No	Independent	No	No	No	No	No	No	No	No	No	No	No	No	1	0.00	0.00	0.00	1	0	0	0	0	0	0	0	0
female	14.15	53	Home	NO	No	No	Independent	No	No	No	No	No	No	No	No	No	No	No	No	1	0.00	0.00	0.00	1	0	0	0	0	0	0	0	0
female	6.69	41	Home	NO	No	No	Independent	No	No	No	No	No	No	No	No	No	No	No	No	1	0.00	0.00	0.00	1	0	0	0	0	0	0	0	0
female	15.79	35	Home	NO	No	No	Independent	No	No	No	No	No	No	No	No	No	No	No	No	1	0.00	0.00	0.00	1	0	0	0	0	0	0	0	0
female	14.45	52	Home	NO	No	No	Independent	No	No	No	No	No	No	No	No	No	No	No	No	1	0.00	0.00	0.00	1	0	0	0	0	0	0	0	0
male	6.89	32	Home	NO	No	No	Independent	No	No	No	No	No	No	No	No	No	No	No	No	1	0.00	0.00	0.00	1	0	0	0	0	0	0	0	0
female	15.60	42	Home	NO	No	No	Independent	No	No	No	No	No	No	No	No	No	No	No	No	1	0.00	0.00	0.00	1	0	0	0	0	0	0	0	0
female	14.15	36	Home	NO	No	No	Independent	No	No	No	No	No	No	No	No	No	No	No	No	1	0.00	0.00	0.00	1	0	0	0	0	0	0	0	0
male	25.00	28	Home	NO	Yes	No	Independent	No	No	No	No	No	No	No	No	No	No	No	No	1	0.08	0.00	0.17	1	0	0	0	0	0	0	0	0
male	14.94	41	Home	NO	No	No	Independent	No	No	No	No	No	No	No	No	No	No	No	No	1	0.00	0.00	0.00	1	0	0	0	0	0	0	0	0
female	20.72	53	Home	NO	No	No	Independent	No	No	No	No	No	No	No	No	No	No	No	No	1	0.00	0.00	0.00	1	0	0	0	0	0	0	0	0
female	14.15	57	Home	NO	No	No	Independent	No	No	No	No	No	No	No	No	No	No	No	No	1	0.00	0.00	0.00	1	0	0	0	0	0	0	0	0
female	16.91	39	Home	NO	No	No	Independent	No	No	No	No	No	No	No	No	No	No	No	No	1	0.00	0.00	0.00	1	0	0	0	0	0	0	0	0
female	20.34	38	Home	NO	No	No	Independent	No	No	No	No	No	No	No	No	No	No	No	No	1	0.00	0.00	0.00	1	0	0	0	0	0	0	0	0
female	34.13	62	Home	NO	No	No	Independent	No	No	No	No	No	No	No	Yes	No	No	No	No	1	0.08	0.00	0.17	1	0	0	0	0	0	0	0	0
female	20.34	30	Home	NO	No	No	Independent	No	No	No	No	No	No	No	No	No	No	No	No	1	0.00	0.00	0.00	1	0	0	0	0	0	0	0	0
female	22.95	50	Home	NO	No	No	Independent	No	No	No	No	No	No	No	No	No	No	No	No	1	0.00	0.00	0.00	1	0	0	0	0	0	0	0	0
female	20.34	33	Home	NO	No	No	Independent	No	No	No	No	No	No	No	No	No	No	No	No	1	0.00	0.00	0.00	1	0	0	0	0	0	0	0	0
female	20.72	48	Home	NO	No	No	Independent	No	No	No	No	No	No	No	No	No	No	No	No	1	0.00	0.00	0.00	1	0	0	0	0	0	0	0	0
female	17.31	50	Home	NO	No	No	Independent	No	No	No	No	No	No	No	No	No	No	No	No	1	0.00	0.00	0.00	1	0	0	0	0	0	0	0	0
female	17.31	47	Home	NO	No	No	Independent	No	No	No	No	No	No	No	No	No	No	No	No	1	0.00	0.00	0.00	1	0	0	0	0	0	0	0	0
female	20.34	27	Home	NO	No	No	Independent	No	No	No	No	No	No	No	No	No	No	No	No	1	0.00	0.00	0.00	1	0	0	0	0	0	0	0	0
male	25.69	33	Home	NO	No	No	Independent	No	No	No	No	No	No	No	No	No	No	No	No	1	0.00	0.00	0.00	1	0	0	0	0	0	0	0	0
female	15.79	33	Home	NO	No	No	Independent	No	No	No	No	No	No	No	No	No	No	No	No	1	0.00	0.00	0.00	1	0	0	0	0	0	0	0	0
male	59.48	48	Home	NO	No	No	Independent	No	No	No	No	No	No	No	Yes	No	No	No	No	1	0.08	0.00	0.17	1	0	0	0	0	0	0	0	0
female	20.38	46	Home	NO	No	No	Independent	No	No	No	No	No	No	No	No	No	No	No	No	1	0.00	0.00	0.00	1	0	0	0	0	0	0	0	0
female	6.78	19	Home	NO	No	No	Independent	No	No	No	No	No	No	No	No	No	No	No	No	1	0.00	0.00	0.00	1	0	0	0	0	0	0	0	0
male	26.42	51	Skilled Care, Not Home	NO	No	No	Independent	No	No	No	No	No	No	No	No	No	No	No	No	1	0.00	0.00	0.00	0	0	0	0	0	1	0	0	0
male	28.62	32	Home	NO	No	No	Independent	No	No	No	No	No	No	No	No	No	No	No	No	1	0.00	0.00	0.00	1	0	0	0	0	0	0	0	0
female	17.28	56	Home	NO	No	No	Independent	No	No	No	No	No	No	No	No	No	No	Yes	No	1	0.00	0.00	0.00	1	0	0	0	0	0	0	0	0
female	23.53	45	Home	NO	No	No	Independent	No	No	No	No	No	No	No	No	No	No	No	No	1	0.00	0.00	0.00	1	0	0	0	0	0	0	0	0
female	26.32	37	Home	NO	No	No	Independent	No	No	No	No	No	No	No	No	No	Yes	No	No	1	0.08	0.00	0.17	1	0	0	0	0	0	0	0	0
male	45.56	48	Home	NO	No	No	Independent	No	No	No	No	No	No	No	No	No	No	No	No	1	0.00	0.00	0.00	1	0	0	0	0	0	0	0	0
male	23.53	53	Home	NO	No	No	Independent	No	No	No	No	No	No	No	No	No	No	No	No	1	0.00	0.00	0.00	1	0	0	0	0	0	0	0	0
male	14.43	34	Home	NO	No	No	Independent	No	No	No	No	No	No	No	No	No	No	No	No	1	0.00	0.00	0.00	1	0	0	0	0	0	0	0	0
female	20.34	43	Home	NO	No	No	Independent	No	No	No	No	No	No	No	No	No	No	No	No	1	0.00	0.00	0.00	1	0	0	0	0	0	0	0	0
female	20.72	65	Home	NO	No	No	Independent	No	No	No	No	No	No	No	No	No	No	No	No	1	0.00	0.00	0.00	1	0	0	0	0	0	0	0	0
female	20.79	46	Home	NO	No	No	Independent	No	No	No	No	No	No	No	No	No	No	No	No	1	0.00	0.00	0.00	1	0	0	0	0	0	0	0	0
female	20.34	28	Home	NO	No	No	Independent	No	No	No	No	No	No	No	No	No	No	No	No	1	0.00	0.00	0.00	1	0	0	0	0	0	0	0	0
female	16.91	32	Home	NO	No	No	Independent	No	No	No	No	No	No	No	No	No	No	No	No	1	0.00	0.00	0.00	1	0	0	0	0	0	0	0	0
male	20.72	33	Home	NO	No	No	Independent	No	No	No	No	No	No	No	No	No	No	No	No	1	0.00	0.00	0.00	1	0	0	0	0	0	0	0	0
female	26.51	34	Home	NO	No	No	Independent	No	No	No	No	No	No	No	No	No	No	No	No	1	0.00	0.00	0.00	1	0	0	0	0	0	0	0	0
male	26.42	42	Home	NON-INSULIN	Yes	No	Independent	No	No	No	No	No	No	No	No	No	No	No	No	1	0.15	0.00	0.33	1	0	0	0	0	0	0	0	0
female	18.41	28	Home	NO	No	No	Independent	No	No	No	No	No	No	No	No	No	No	No	No	1	0.00	0.00	0.00	1	0	0	0	0	0	0	0	0
female	15.94	49	Home	NO	No	No	Independent	No	No	No	No	No	No	No	No	No	No	No	No	1	0.00	0.00	0.00	1	0	0	0	0	0	0	0	0
female	15.94	38	Home	NO	No	No	Independent	No	No	No	No	No	No	No	No	No	No	No	No	1	0.00	0.00	0.00	1	0	0	0	0	0	0	0	0
female	15.76	44	Home	NO	No	No	Independent	No	No	No	No	No	No	No	No	No	No	No	No	1	0.00	0.00	0.00	1	0	0	0	0	0	0	0	0
female	13.18	49	Home	NO	No	No	Independent	No	No	No	No	No	No	No	No	No	No	No	No	1	0.00	0.00	0.00	1	0	0	0	0	0	0	0	0
male	28.58	44	Home	NO	No	No	Independent	No	No	No	No	No	No	No	No	No	No	No	No	1	0.00	0.00	0.00	1	0	0	0	0	0	0	0	0
female	13.18	40	Home	NO	No	No	Independent	No	No	No	No	No	No	No	No	No	No	No	No	1	0.00	0.00	0.00	1	0	0	0	0	0	0	0	0
female	19.45	56	Home	NO	No	No	Independent	No	No	No	No	No	No	No	No	No	No	No	No	1	0.00	0.00	0.00	1	0	0	0	0	0	0	0	0
female	25.06	53	Home	NO	No	No	Independent	No	No	No	No	No	No	No	No	No	No	No	No	1	0.00	0.00	0.00	1	0	0	0	0	0	0	0	0
female	42.58	37	Home	NO	No	No	Independent	No	No	No	No	No	No	No	No	No	No	No	No	1	0.00	0.00	0.00	1	0	0	0	0	0	0	0	0
female	20.34	46	Home	NO	No	No	Independent	No	No	No	No	No	No	No	No	No	No	No	No	1	0.00	0.00	0.00	1	0	0	0	0	0	0	0	0
male	18.01	45	Home	NO	No	No	Independent	No	No	No	No	No	No	No	No	No	No	No	No	1	0.00	0.00	0.00	1	0	0	0	0	0	0	0	0
female	20.72	40	Home	NO	No	No	Independent	No	No	No	No	No	No	No	No	No	No	No	No	1	0.00	0.00	0.00	1	0	0	0	0	0	0	0	0
male	21.44	19	Home	NO	No	No	Independent	No	No	No	No	No	No	No	No	No	No	No	No	1	0.00	0.00	0.00	1	0	0	0	0	0	0	0	0
female	12.13	34	Home	NO	No	No	Independent	No	No	No	No	Yes	No	No	No	No	No	No	No	1	0.08	0.00	0.17	1	0	0	0	0	0	0	0	0
female	28.84	67	Home	NO	No	No	Independent	No	No	No	No	No	No	No	No	No	No	No	No	1	0.00	0.00	0.00	1	0	0	0	0	0	0	0	0
female	20.34	49	Home	NO	No	No	Independent	No	No	No	No	No	No	No	No	No	No	No	No	1	0.00	0.00	0.00	1	0	0	0	0	0	0	0	0
female	15.55	34	Home	NO	Yes	No	Independent	No	No	No	No	No	No	No	No	No	No	No	No	1	0.08	0.00	0.17	1	0	0	0	0	0	0	0	0
female	18.50	35	Home	NO	No	No	Independent	No	No	No	No	No	No	No	No	No	No	No	No	1	0.00	0.00	0.00	1	0	0	0	0	0	0	0	0
female	27.41	33	Home	NO	No	No	Independent	No	No	No	No	No	No	No	No	No	No	No	No	1	0.00	0.00	0.00	1	0	0	0	0	0	0	0	0
female	32.11	19	Home	NO	No	No	Independent	No	No	No	No	No	No	No	No	No	No	No	No	1	0.00	0.00	0.00	1	0	0	0	0	0	0	0	0
male	23.53	39	Home	NO	No	No	Independent	No	No	No	No	No	No	No	No	No	No	No	No	1	0.00	0.00	0.00	1	0	0	0	0	0	0	0	0
male	20.72	50	Home	NO	No	No	Independent	No	No	No	No	No	No	No	No	No	No	No	No	1	0.00	0.00	0.00	1	0	0	0	0	0	0	0	0
female	9.37	28	Home	NO	No	No	Independent	No	No	No	No	No	No	No	No	No	No	No	No	1	0.00	0.00	0.00	1	0	0	0	0	0	0	0	0
female	23.53	18	Home	NO	No	No	Independent	No	No	No	No	No	No	No	No	No	No	No	No	1	0.00	0.00	0.00	1	0	0	0	0	0	0	0	0
male	25.00	51	Home	NO	No	No	Independent	No	No	No	No	No	No	No	No	No	No	No	No	1	0.00	0.00	0.00	1	0	0	0	0	0	0	0	0
female	36.90	30	Home	NO	No	No	Independent	No	No	No	No	No	No	No	No	No	No	No	No	1	0.00	0.00	0.00	1	0	0	0	0	0	0	0	0
female	23.53	20	Home	NO	No	No	Independent	No	No	No	No	No	No	No	No	No	No	No	No	1	0.00	0.00	0.00	1	0	0	0	0	0	0	0	0
female	20.72	62	Home	NO	No	No	Independent	No	No	No	No	No	No	No	No	No	No	No	No	1	0.00	0.00	0.00	1	0	0	0	0	0	0	0	0
female	20.72	73	Home	NO	No	No	Independent	No	No	No	No	No	No	No	No	No	No	No	No	1	0.00	0.00	0.00	1	0	0	0	0	0	0	0	0
female	31.92	39	Home	NO	No	No	Independent	No	No	No	No	No	No	No	No	No	No	No	No	1	0.00	0.00	0.00	1	0	0	0	0	0	0	0	0
female	53.04	43	Home	NO	No	No	Independent	No	No	No	No	No	No	No	No	No	No	No	No	1	0.00	0.00	0.00	1	0	0	0	0	0	0	0	0
female	13.76	46	Home	NO	No	No	Independent	No	No	No	No	No	No	No	No	No	Yes	No	No	1	0.08	0.00	0.17	1	0	0	0	0	0	0	0	0
female	42.58	46	Home	NO	No	No	Independent	No	No	No	No	No	No	No	No	No	No	No	No	1	0.00	0.00	0.00	1	0	0	0	0	0	0	0	0
female	17.31	43	Home	NO	No	No	Independent	No	No	No	No	No	No	No	No	No	No	No	No	1	0.00	0.00	0.00	1	0	0	0	0	0	0	0	0
female	22.95	54	Home	NO	No	No	Independent	No	No	No	No	No	No	No	No	No	No	No	No	1	0.00	0.00	0.00	1	0	0	0	0	0	0	0	0
female	59.48	30	Home	NO	No	No	Independent	No	No	No	No	No	No	No	No	No	No	No	No	1	0.00	0.00	0.00	1	0	0	0	0	0	0	0	0
female	8.40	26	Home	NO	No	No	Independent	No	No	No	No	No	No	No	No	No	No	No	No	1	0.00	0.00	0.00	1	0	0	0	0	0	0	0	0
male	20.72	60	Home	NO	No	No	Independent	No	No	No	No	No	No	No	No	No	No	No	No	1	0.00	0.00	0.00	1	0	0	0	0	0	0	0	0
female	27.41	46	Home	NO	No	No	Independent	No	No	No	No	No	No	No	No	No	No	No	No	1	0.00	0.00	0.00	1	0	0	0	0	0	0	0	0
female	24.05	45	Home	NO	No	No	Independent	No	No	No	No	No	No	No	No	No	No	No	No	1	0.00	0.00	0.00	1	0	0	0	0	0	0	0	0
male	26.42	38	Home	NO	No	No	Independent	No	No	No	No	No	No	No	No	No	No	No	No	1	0.00	0.00	0.00	1	0	0	0	0	0	0	0	0
female	25.69	70	Home	NO	No	No	Independent	No	No	No	No	No	No	No	No	No	No	No	No	1	0.00	0.00	0.00	1	0	0	0	0	0	0	0	0
female	25.00	41	Home	NO	No	No	Independent	No	No	No	No	No	No	No	No	No	No	No	No	1	0.00	0.00	0.00	1	0	0	0	0	0	0	0	0
female	15.00	34	Home	NO	No	No	Independent	No	No	No	No	No	No	No	No	No	No	No	No	1	0.00	0.00	0.00	1	0	0	0	0	0	0	0	0
female	42.58	56	Home	NO	No	No	Independent	No	No	No	No	No	No	No	No	No	No	No	No	1	0.00	0.00	0.00	1	0	0	0	0	0	0	0	0
female	27.13	46	Home	NO	No	No	Independent	No	No	No	No	No	No	No	No	No	No	No	No	1	0.00	0.00	0.00	1	0	0	0	0	0	0	0	0
female	20.27	34	Home	NO	No	No	Independent	No	No	No	No	No	No	No	No	No	No	No	No	1	0.00	0.00	0.00	1	0	0	0	0	0	0	0	0
male	20.72	42	Home	NO	No	No	Independent	No	No	No	No	No	No	No	No	No	No	No	No	1	0.00	0.00	0.00	1	0	0	0	0	0	0	0	0
female	27.13	35	Home	NO	No	No	Independent	No	No	No	No	No	No	No	No	No	No	No	No	1	0.00	0.00	0.00	1	0	0	0	0	0	0	0	0
male	27.50	38	Home	NO	No	No	Independent	No	No	No	No	No	No	No	No	No	No	No	No	1	0.00	0.00	0.00	1	0	0	0	0	0	0	0	0
female	6.59	32	Home	NO	No	No	Independent	No	No	No	No	No	No	No	No	No	No	No	No	1	0.00	0.00	0.00	1	0	0	0	0	0	0	0	0
female	27.13	20	Home	NO	No	No	Independent	No	No	No	No	No	No	No	No	No	No	No	No	1	0.00	0.00	0.00	1	0	0	0	0	0	0	0	0
male	20.72	73	Rehab	NO	No	No	Independent	No	No	No	No	No	No	No	No	No	No	No	No	1	0.00	0.00	0.00	0	0	0	0	1	0	0	0	0
male	20.72	62	Home	NO	No	No	Independent	No	No	No	No	No	No	No	No	No	No	No	No	1	0.00	0.00	0.00	1	0	0	0	0	0	0	0	0
female	11.09	29	Home	NO	No	No	Independent	No	No	No	No	No	No	No	No	No	No	No	No	1	0.00	0.00	0.00	1	0	0	0	0	0	0	0	0
male	17.60	90+	Separate Acute Care	INSULIN	No	MODERATE EXERTION	Independent	No	No	No	No	Yes	No	No	No	No	No	No	No	1	0.23	0.00	0.50	0	0	0	0	0	0	1	0	0
female	16.03	36	Home	NO	No	No	Independent	No	No	No	No	No	No	No	No	No	No	No	No	1	0.00	0.00	0.00	1	0	0	0	0	0	0	0	0
female	16.03	29	Home	NO	No	No	Independent	No	No	No	No	No	No	No	No	No	No	No	No	1	0.00	0.00	0.00	1	0	0	0	0	0	0	0	0
male	17.11	31	Home	NO	Yes	No	Independent	No	No	No	No	No	No	No	No	No	No	No	No	1	0.08	0.00	0.17	1	0	0	0	0	0	0	0	0
male	3.00	67	Home	NO	No	No	Independent	No	No	No	Yes	Yes	No	No	No	No	No	No	No	1	0.15	0.14	0.17	1	0	0	0	0	0	0	0	0
female	8.64	28	Home	NO	No	No	Independent	No	No	No	No	No	No	No	No	No	No	No	No	1	0.00	0.00	0.00	1	0	0	0	0	0	0	0	0
female	15.78	58	Home	NO	No	No	Independent	No	No	No	No	No	No	No	No	No	No	No	No	1	0.00	0.00	0.00	1	0	0	0	0	0	0	0	0
female	17.11	32	Home	NO	Yes	No	Independent	No	No	No	No	No	No	No	No	No	No	No	No	1	0.08	0.00	0.17	1	0	0	0	0	0	0	0	0
female	17.11	24	Home	NO	No	No	Independent	No	No	No	No	No	No	No	No	No	No	No	No	1	0.00	0.00	0.00	1	0	0	0	0	0	0	0	0
female	20.38	41	Home	NON-INSULIN	No	No	Independent	No	No	No	No	Yes	No	No	No	No	No	No	No	1	0.15	0.00	0.33	1	0	0	0	0	0	0	0	0
male	5.44	69	Home	NO	No	No	Independent	No	No	No	No	No	No	No	No	No	No	No	No	1	0.00	0.00	0.00	1	0	0	0	0	0	0	0	0
female	8.64	29	Home	NO	No	No	Independent	No	No	No	No	No	No	No	No	No	No	No	No	1	0.00	0.00	0.00	1	0	0	0	0	0	0	0	0
male	28.58	58	Home	NO	No	No	Independent	No	No	No	No	No	No	No	No	No	No	No	No	1	0.00	0.00	0.00	1	0	0	0	0	0	0	0	0
female	27.11	50	Home	NO	No	No	Independent	No	No	No	No	No	No	No	No	No	No	No	No	1	0.00	0.00	0.00	1	0	0	0	0	0	0	0	0
male	22.13	55	Home	NO	No	No	Independent	No	No	No	No	No	No	No	No	No	No	No	No	1	0.00	0.00	0.00	1	0	0	0	0	0	0	0	0
male	20.00	23	Home	NO	No	No	Independent	No	No	No	No	No	No	No	No	No	No	No	No	1	0.00	0.00	0.00	1	0	0	0	0	0	0	0	0
female	8.64	24	Home	NO	No	No	Independent	No	No	No	No	No	No	No	No	No	No	No	No	1	0.00	0.00	0.00	1	0	0	0	0	0	0	0	0
female	16.03	23	Home	NO	No	No	Independent	No	No	No	No	No	No	No	No	No	No	No	No	1	0.00	0.00	0.00	1	0	0	0	0	0	0	0	0
male	22.13	54	Home	NO	No	No	Independent	No	No	No	No	No	No	No	No	No	No	No	No	1	0.00	0.00	0.00	1	0	0	0	0	0	0	0	0
male	27.13	57	Home	NO	No	No	Independent	No	No	No	No	No	No	No	No	No	No	No	No	1	0.00	0.00	0.00	1	0	0	0	0	0	0	0	0
female	6.59	38	Home	NO	No	No	Independent	No	No	No	No	No	No	No	No	No	No	No	No	1	0.00	0.00	0.00	1	0	0	0	0	0	0	0	0
male	27.13	25	Home	NO	No	No	Independent	No	No	No	No	No	No	No	No	No	No	No	No	1	0.00	0.00	0.00	1	0	0	0	0	0	0	0	0
female	16.03	32	Home	NO	No	No	Independent	No	No	No	No	No	No	No	No	No	No	No	No	1	0.00	0.00	0.00	1	0	0	0	0	0	0	0	0
female	16.03	44	Home	NON-INSULIN	No	No	Independent	No	No	No	No	No	No	No	No	No	No	No	No	1	0.08	0.00	0.17	1	0	0	0	0	0	0	0	0
female	17.11	35	Home	NO	No	No	Independent	No	No	No	No	No	No	No	No	No	No	No	No	1	0.00	0.00	0.00	1	0	0	0	0	0	0	0	0
female	17.16	33	Home	NO	No	No	Independent	No	No	No	No	No	No	No	No	No	No	No	No	1	0.00	0.00	0.00	1	0	0	0	0	0	0	0	0
male	17.16	33	Home	NO	Yes	No	Independent	No	No	No	No	No	No	No	No	No	No	No	No	1	0.08	0.00	0.17	1	0	0	0	0	0	0	0	0
female	20.79	36	Home	NO	No	No	Independent	No	No	No	No	No	No	No	No	No	No	No	No	1	0.00	0.00	0.00	1	0	0	0	0	0	0	0	0
female	17.11	37	Home	NO	No	No	Independent	No	No	No	No	No	No	No	No	No	No	No	No	1	0.00	0.00	0.00	1	0	0	0	0	0	0	0	0
female	7.71	42	Home	NO	No	No	Independent	No	No	No	No	No	No	No	No	No	No	No	No	1	0.00	0.00	0.00	1	0	0	0	0	0	0	0	0
female	16.03	28	Home	NO	No	No	Independent	No	No	No	No	No	No	No	No	No	No	No	No	1	0.00	0.00	0.00	1	0	0	0	0	0	0	0	0
male	17.48	33	Home	NO	No	No	Independent	No	No	No	No	No	No	No	No	No	Yes	No	No	1	0.08	0.00	0.17	1	0	0	0	0	0	0	0	0
female	25.00	29	Home	NO	No	No	Independent	No	No	No	No	No	No	No	No	No	No	No	No	1	0.00	0.00	0.00	1	0	0	0	0	0	0	0	0
female	16.03	34	Home	NO	No	No	Independent	No	No	No	No	No	No	No	No	No	No	No	No	1	0.00	0.00	0.00	1	0	0	0	0	0	0	0	0
female	11.77	19	Home	NO	No	No	Independent	No	No	No	No	No	No	No	No	No	No	No	No	1	0.00	0.00	0.00	1	0	0	0	0	0	0	0	0
female	9.60	24	Home	NO	No	No	Independent	No	No	No	No	No	No	No	No	No	No	No	No	1	0.00	0.00	0.00	1	0	0	0	0	0	0	0	0
female	16.03	21	Home	NO	No	No	Independent	No	No	No	No	No	No	No	No	No	No	No	No	1	0.00	0.00	0.00	1	0	0	0	0	0	0	0	0
female	20.27	31	Home	NO	Yes	No	Independent	No	No	No	No	No	No	No	No	No	No	No	No	1	0.08	0.00	0.17	1	0	0	0	0	0	0	0	0
female	14.30	31	Home	NO	No	No	Independent	No	No	No	No	No	No	No	No	No	No	No	No	1	0.00	0.00	0.00	1	0	0	0	0	0	0	0	0
male	8.80	25	Home	NO	No	No	Independent	No	No	No	No	No	No	No	No	No	No	No	No	1	0.00	0.00	0.00	1	0	0	0	0	0	0	0	0
female	8.64	28	Home	NO	No	No	Independent	No	No	No	No	No	No	No	No	No	No	No	No	1	0.00	0.00	0.00	1	0	0	0	0	0	0	0	0
female	16.03	38	Home	NO	No	No	Independent	No	No	No	No	No	No	No	No	No	No	No	No	1	0.00	0.00	0.00	1	0	0	0	0	0	0	0	0
female	6.59	30	Home	NO	No	No	Independent	No	No	No	No	No	No	No	No	No	No	No	No	1	0.00	0.00	0.00	1	0	0	0	0	0	0	0	0
female	5.79	30	Home	NO	No	No	Independent	No	No	No	No	No	No	No	No	No	No	No	No	1	0.00	0.00	0.00	1	0	0	0	0	0	0	0	0
male	27.13	32	Home	NO	No	No	Independent	No	No	No	No	No	No	No	No	No	No	No	No	1	0.00	0.00	0.00	1	0	0	0	0	0	0	0	0
female	16.03	38	Home	NO	No	No	Independent	No	No	No	No	No	No	No	No	No	No	No	No	1	0.00	0.00	0.00	1	0	0	0	0	0	0	0	0
female	20.79	42	Home	NO	No	No	Independent	No	No	No	No	No	No	No	No	No	No	No	No	1	0.00	0.00	0.00	1	0	0	0	0	0	0	0	0
male	20.72	68	Home	NO	No	No	Independent	No	No	No	No	Yes	No	No	No	No	No	No	No	1	0.08	0.00	0.17	1	0	0	0	0	0	0	0	0
male	20.00	33	Home	NO	No	No	Independent	No	No	No	No	No	No	No	No	No	No	No	No	1	0.00	0.00	0.00	1	0	0	0	0	0	0	0	0
female	9.45	59	Home	NO	No	No	Independent	No	No	No	No	No	No	No	No	No	No	No	No	1	0.00	0.00	0.00	1	0	0	0	0	0	0	0	0
male	9.45	29	Home	NO	No	No	Independent	No	No	No	No	No	No	No	No	No	No	No	No	1	0.00	0.00	0.00	1	0	0	0	0	0	0	0	0
female	16.60	35	Home	NO	No	No	Independent	No	No	No	No	No	No	No	No	No	No	No	No	1	0.00	0.00	0.00	1	0	0	0	0	0	0	0	0
female	26.42	47	Home	NO	No	No	Independent	No	No	No	No	No	No	No	No	No	No	No	No	1	0.00	0.00	0.00	1	0	0	0	0	0	0	0	0
male	15.76	69	Home	NO	No	No	Independent	No	No	No	No	No	No	No	No	No	No	No	No	1	0.00	0.00	0.00	1	0	0	0	0	0	0	0	0
female	10.47	21	Home	NO	No	No	Independent	No	No	No	No	No	No	No	No	No	No	No	No	1	0.00	0.00	0.00	1	0	0	0	0	0	0	0	0
female	9.45	59	Home	NO	No	No	Independent	No	No	No	No	No	No	No	No	No	No	No	No	1	0.00	0.00	0.00	1	0	0	0	0	0	0	0	0
male	31.92	53	Home	NO	No	No	Independent	No	No	No	No	No	No	No	No	No	No	No	No	1	0.00	0.00	0.00	1	0	0	0	0	0	0	0	0
female	27.90	64	Home	NO	No	No	Independent	No	No	No	No	No	No	No	No	No	No	No	No	1	0.00	0.00	0.00	1	0	0	0	0	0	0	0	0
female	10.47	52	Home	NO	No	No	Independent	No	No	No	No	No	No	No	No	No	No	No	No	1	0.00	0.00	0.00	1	0	0	0	0	0	0	0	0
female	28.62	56	Home	NO	No	No	Independent	No	No	No	No	No	No	No	No	No	No	No	No	1	0.00	0.00	0.00	1	0	0	0	0	0	0	0	0
female	6.59	37	Home	NO	No	No	Independent	No	No	No	No	No	No	No	No	No	No	No	No	1	0.00	0.00	0.00	1	0	0	0	0	0	0	0	0
male	26.42	55	Home	NO	No	No	Independent	No	No	No	No	No	No	No	No	No	No	No	No	1	0.00	0.00	0.00	1	0	0	0	0	0	0	0	0
female	9.45	54	Home	NO	No	No	Independent	No	No	No	No	No	No	No	No	No	No	No	No	1	0.00	0.00	0.00	1	0	0	0	0	0	0	0	0
female	16.03	28	Home	NO	No	No	Independent	No	No	No	No	No	No	No	No	No	No	No	No	1	0.00	0.00	0.00	1	0	0	0	0	0	0	0	0
male	9.45	33	Home	NO	No	No	Independent	No	No	No	No	No	No	No	No	No	No	No	No	1	0.00	0.00	0.00	1	0	0	0	0	0	0	0	0
male	31.92	56	Home	NO	No	No	Independent	No	No	No	No	No	No	No	No	No	No	No	No	1	0.00	0.00	0.00	1	0	0	0	0	0	0	0	0
male	28.58	39	Home	NO	No	No	Independent	No	No	No	No	No	No	No	No	No	No	No	No	1	0.00	0.00	0.00	1	0	0	0	0	0	0	0	0
female	26.42	30	Home	NO	No	No	Independent	No	No	No	No	No	No	No	No	No	No	No	No	1	0.00	0.00	0.00	1	0	0	0	0	0	0	0	0
male	26.42	53	Home	NO	No	No	Independent	No	No	No	No	No	No	No	No	No	No	No	No	1	0.00	0.00	0.00	1	0	0	0	0	0	0	0	0
male	9.45	30	Home	NO	No	No	Independent	No	No	No	No	No	No	No	No	No	No	No	No	1	0.00	0.00	0.00	1	0	0	0	0	0	0	0	0
female	22.95	54	Home	NO	No	No	Independent	No	No	No	No	No	No	No	No	No	No	No	No	1	0.00	0.00	0.00	1	0	0	0	0	0	0	0	0
male	3.45	27	Home	NO	No	No	Independent	No	No	No	No	No	No	No	No	No	No	No	No	1	0.00	0.00	0.00	1	0	0	0	0	0	0	0	0
male	9.45	29	Home	NO	No	No	Independent	No	No	No	No	No	No	No	No	No	No	No	No	1	0.00	0.00	0.00	1	0	0	0	0	0	0	0	0
male	26.80	52	Home	NO	No	No	Independent	No	No	No	No	No	No	No	No	No	No	No	No	1	0.00	0.00	0.00	1	0	0	0	0	0	0	0	0
female	16.03	22	Home	NO	No	No	Independent	No	No	No	No	No	No	No	No	No	No	No	No	1	0.00	0.00	0.00	1	0	0	0	0	0	0	0	0
female	16.03	28	Home	NON-INSULIN	No	No	Independent	No	No	No	No	No	No	No	No	No	No	No	No	1	0.08	0.00	0.17	1	0	0	0	0	0	0	0	0
female	9.45	45	Home	NO	No	No	Independent	No	No	No	No	No	No	No	No	No	No	No	No	1	0.00	0.00	0.00	1	0	0	0	0	0	0	0	0
male	11.92	72	Home	NO	No	No	Independent	No	No	No	No	No	No	No	No	No	No	No	No	1	0.00	0.00	0.00	1	0	0	0	0	0	0	0	0
male	30.09	20	Home	NO	No	No	Independent	No	No	No	No	No	No	No	No	No	Yes	No	No	1	0.08	0.00	0.17	1	0	0	0	0	0	0	0	0
female	26.32	32	Home	NO	No	No	Independent	No	No	No	No	No	No	No	No	No	No	No	No	1	0.00	0.00	0.00	1	0	0	0	0	0	0	0	0
male	17.28	19	Home	NO	No	No	Independent	No	No	No	No	No	No	No	No	No	No	No	No	1	0.00	0.00	0.00	1	0	0	0	0	0	0	0	0
female	52.79	21	Home	NO	No	No	Independent	No	No	No	No	No	No	No	No	No	Yes	Yes	No	1	0.08	0.00	0.17	1	0	0	0	0	0	0	0	0
female	15.00	44	Home	NO	No	No	Independent	No	No	No	No	No	No	No	No	No	No	No	Yes	1	0.00	0.00	0.00	1	0	0	0	0	0	0	0	0
female	20.82	28	Home	NO	No	No	Independent	No	No	No	No	No	No	No	No	No	No	No	No	1	0.00	0.00	0.00	1	0	0	0	0	0	0	0	0
female	20.72	62	Home	NO	No	No	Independent	No	No	No	No	No	No	No	No	No	No	No	No	1	0.00	0.00	0.00	1	0	0	0	0	0	0	0	0
female	20.72	62	Home	NO	No	No	Independent	No	No	No	No	No	No	No	No	No	No	No	No	1	0.00	0.00	0.00	1	0	0	0	0	0	0	0	0
male	20.72	59	Home	NO	No	No	Independent	No	No	No	No	No	No	No	No	No	No	No	No	1	0.00	0.00	0.00	1	0	0	0	0	0	0	0	0
male	15.42	48	Home	NO	Yes	No	Independent	No	No	No	No	No	No	No	No	No	No	No	No	1	0.08	0.00	0.17	1	0	0	0	0	0	0	0	0
female	20.72	67	Home	NO	No	No	Independent	No	No	No	No	No	No	No	No	No	No	No	No	1	0.00	0.00	0.00	1	0	0	0	0	0	0	0	0
female	39.01	41	Home	NO	No	No	Independent	No	No	No	No	No	No	No	No	No	No	No	No	1	0.00	0.00	0.00	1	0	0	0	0	0	0	0	0
male	20.72	39	Home	NO	Yes	No	Independent	No	No	No	No	No	No	No	No	No	No	No	No	1	0.08	0.00	0.17	1	0	0	0	0	0	0	0	0
female	27.41	30	Home	NO	No	No	Independent	No	No	No	No	No	No	No	No	No	No	No	No	1	0.00	0.00	0.00	1	0	0	0	0	0	0	0	0
female	20.72	70	Rehab	NO	No	No	Independent	No	No	No	No	No	No	No	No	No	No	No	No	1	0.00	0.00	0.00	0	0	0	0	1	0	0	0	0
male	20.72	50	Home	NO	No	No	Independent	No	No	No	No	No	No	No	No	No	No	No	No	1	0.00	0.00	0.00	1	0	0	0	0	0	0	0	0
male	20.72	48	Home	NO	No	No	Independent	No	No	No	No	No	No	No	No	No	No	No	No	1	0.00	0.00	0.00	1	0	0	0	0	0	0	0	0
female	20.72	41	Home	NO	No	No	Independent	No	No	No	No	No	No	No	No	No	No	No	No	1	0.00	0.00	0.00	1	0	0	0	0	0	0	0	0
male	21.46	23	Home	NO	No	No	Independent	No	No	No	No	No	No	No	No	No	No	No	No	1	0.00	0.00	0.00	1	0	0	0	0	0	0	0	0
female	26.42	65	Home	NO	No	No	Independent	No	No	No	No	No	No	No	No	No	No	No	No	1	0.00	0.00	0.00	1	0	0	0	0	0	0	0	0
male	20.72	64	Home	NO	No	No	Independent	No	No	No	No	No	No	No	No	No	No	No	No	1	0.00	0.00	0.00	1	0	0	0	0	0	0	0	0
female	20.72	62	Home	NO	No	No	Independent	No	No	No	No	No	No	No	No	No	No	No	No	1	0.00	0.00	0.00	1	0	0	0	0	0	0	0	0
female	18.18	64	Home	NO	No	No	Independent	No	No	No	No	No	No	No	No	No	No	No	No	1	0.00	0.00	0.00	1	0	0	0	0	0	0	0	0
male	20.72	55	Home	NO	No	No	Independent	No	No	No	No	No	No	No	No	No	No	No	No	1	0.00	0.00	0.00	1	0	0	0	0	0	0	0	0
male	20.72	58	Home	NO	No	No	Independent	No	No	No	No	No	No	No	No	No	No	No	No	1	0.00	0.00	0.00	1	0	0	0	0	0	0	0	0
male	20.72	41	Home	NO	No	No	Independent	No	No	No	No	No	No	No	No	No	No	No	No	1	0.00	0.00	0.00	1	0	0	0	0	0	0	0	0
male	17.11	21	Home	NO	No	No	Independent	No	No	No	No	No	No	No	No	No	No	No	No	1	0.00	0.00	0.00	1	0	0	0	0	0	0	0	0
female	20.72	54	Home	NO	No	No	Independent	No	No	No	No	No	No	No	No	No	No	No	No	1	0.00	0.00	0.00	1	0	0	0	0	0	0	0	0
female	20.72	66	Home	NO	No	No	Independent	No	No	No	No	No	No	No	No	No	No	No	No	1	0.00	0.00	0.00	1	0	0	0	0	0	0	0	0
female	17.31	45	Home	NO	No	No	Independent	No	No	No	No	No	No	No	No	No	No	No	No	1	0.00	0.00	0.00	1	0	0	0	0	0	0	0	0
female	17.31	50	Home	NO	No	No	Independent	No	No	No	No	No	No	No	No	No	No	No	No	1	0.00	0.00	0.00	1	0	0	0	0	0	0	0	0
female	20.72	58	Home	NO	No	No	Independent	No	No	No	No	No	No	No	No	No	No	No	No	1	0.00	0.00	0.00	1	0	0	0	0	0	0	0	0
female	16.60	48	Home	NO	No	No	Independent	No	No	No	No	No	No	No	No	No	No	No	No	1	0.00	0.00	0.00	1	0	0	0	0	0	0	0	0
female	17.31	41	Home	NO	No	No	Independent	No	No	No	No	No	No	No	No	No	No	No	No	1	0.00	0.00	0.00	1	0	0	0	0	0	0	0	0
male	27.41	64	Home	NO	No	No	Independent	No	No	No	No	No	No	No	No	No	No	No	No	1	0.00	0.00	0.00	1	0	0	0	0	0	0	0	0
female	17.31	46	Home	NO	No	No	Independent	No	No	No	No	No	No	No	No	No	No	No	No	1	0.00	0.00	0.00	1	0	0	0	0	0	0	0	0
female	16.60	45	Home	NO	Yes	No	Independent	No	No	No	No	No	No	No	No	No	No	No	No	1	0.08	0.00	0.17	1	0	0	0	0	0	0	0	0
female	10.47	44	Home	NO	No	No	Independent	No	No	No	No	No	No	No	No	No	No	No	No	1	0.00	0.00	0.00	1	0	0	0	0	0	0	0	0
female	20.72	52	Skilled Care, Not Home	NO	No	No	Independent	No	No	No	No	No	No	No	No	No	No	No	No	1	0.00	0.00	0.00	0	0	0	0	0	1	0	0	0
female	20.72	61	Home	NO	No	No	Independent	No	No	No	No	No	No	No	No	No	No	No	No	1	0.00	0.00	0.00	1	0	0	0	0	0	0	0	0
male	27.41	49	Home	NO	No	No	Independent	No	No	No	No	No	No	No	No	No	No	No	No	1	0.00	0.00	0.00	1	0	0	0	0	0	0	0	0
male	20.72	58	Home	NO	No	No	Independent	No	No	No	No	No	No	No	No	No	No	No	No	1	0.00	0.00	0.00	1	0	0	0	0	0	0	0	0
male	26.80	65	Home	NO	No	No	Independent	No	No	No	No	No	No	No	No	No	No	No	No	1	0.00	0.00	0.00	1	0	0	0	0	0	0	0	0
female	16.60	54	Home	NON-INSULIN	No	No	Independent	No	No	No	No	No	No	No	No	No	No	No	No	1	0.08	0.00	0.17	1	0	0	0	0	0	0	0	0
female	27.41	29	Home	NO	No	No	Independent	No	No	No	No	No	No	No	No	No	No	No	No	1	0.00	0.00	0.00	1	0	0	0	0	0	0	0	0
female	11.92	29	Home	NO	No	No	Independent	No	No	No	No	No	No	No	No	No	No	No	No	1	0.00	0.00	0.00	1	0	0	0	0	0	0	0	0
male	31.92	47	Home	NO	No	No	Independent	No	No	No	No	Yes	No	No	No	No	No	Yes	No	1	0.08	0.00	0.17	1	0	0	0	0	0	0	0	0
female	30.83	48	Rehab	NO	No	No	Independent	No	No	No	No	No	No	No	No	No	No	No	No	1	0.00	0.00	0.00	0	0	0	0	1	0	0	0	0
male	30.83	64	Rehab	NO	No	No	Independent	No	No	No	No	No	No	No	No	No	No	No	No	1	0.00	0.00	0.00	0	0	0	0	1	0	0	0	0
female	30.09	35	Home	NO	No	No	Independent	No	No	No	No	No	No	No	No	No	No	No	No	1	0.00	0.00	0.00	1	0	0	0	0	0	0	0	0
female	39.53	23	Home	NO	No	No	Independent	No	No	No	No	No	No	No	No	No	No	No	No	1	0.00	0.00	0.00	1	0	0	0	0	0	0	0	0
female	39.53	23	Home	NO	No	No	Independent	No	No	No	No	No	No	No	No	No	No	No	No	1	0.00	0.00	0.00	1	0	0	0	0	0	0	0	0
male	17.28	47	Home	NO	No	No	Independent	No	No	No	No	No	No	No	No	No	No	No	No	1	0.00	0.00	0.00	1	0	0	0	0	0	0	0	0
female	26.42	27	Home	NO	No	No	Independent	No	No	No	No	No	No	No	No	No	No	No	No	1	0.00	0.00	0.00	1	0	0	0	0	0	0	0	0
female	15.37	56	Home	NO	No	No	Independent	No	No	No	No	No	No	No	No	No	No	No	No	1	0.00	0.00	0.00	1	0	0	0	0	0	0	0	0
male	22.95	57	Home	NO	No	No	Independent	No	No	No	No	No	No	No	No	No	No	No	No	1	0.00	0.00	0.00	1	0	0	0	0	0	0	0	0
female	30.76	62	Home	NO	No	No	Independent	No	No	No	No	No	No	No	No	No	No	No	No	1	0.00	0.00	0.00	1	0	0	0	0	0	0	0	0
female	22.59	47	Home	NO	No	No	Independent	No	No	No	No	No	No	No	No	No	No	No	No	1	0.00	0.00	0.00	1	0	0	0	0	0	0	0	0
female	20.72	70	Home	NO	No	No	Independent	No	No	No	No	No	No	No	No	No	No	No	No	1	0.00	0.00	0.00	1	0	0	0	0	0	0	0	0
female	27.11	56	Home	NO	No	No	Independent	No	No	No	No	No	No	No	No	No	No	No	No	1	0.00	0.00	0.00	1	0	0	0	0	0	0	0	0
female	22.59	57	Home	NO	No	No	Independent	No	No	No	No	No	No	No	No	No	No	No	No	1	0.00	0.00	0.00	1	0	0	0	0	0	0	0	0
female	31.92	53	Home	NO	Yes	No	Independent	No	No	No	No	No	No	No	No	No	No	No	No	1	0.08	0.00	0.17	1	0	0	0	0	0	0	0	0
male	15.37	64	Home	NO	No	No	Independent	No	No	No	No	No	No	No	No	No	No	No	No	1	0.00	0.00	0.00	1	0	0	0	0	0	0	0	0
female	17.31	36	Home	NON-INSULIN	No	No	Independent	No	No	No	No	No	No	No	No	No	No	No	No	1	0.08	0.00	0.17	1	0	0	0	0	0	0	0	0
male	11.92	21	Home	NO	No	No	Independent	No	No	No	No	No	No	No	No	No	No	No	No	1	0.00	0.00	0.00	1	0	0	0	0	0	0	0	0
female	17.23	34	Home	NO	No	No	Independent	No	No	No	No	No	No	No	No	No	No	No	No	1	0.00	0.00	0.00	1	0	0	0	0	0	0	0	0
female	20.72	39	Home	NO	Yes	No	Independent	No	No	No	No	No	No	No	No	No	No	No	No	1	0.08	0.00	0.17	1	0	0	0	0	0	0	0	0
male	20.72	64	Home	NO	No	No	Independent	No	No	No	No	No	No	No	No	No	No	No	No	1	0.00	0.00	0.00	1	0	0	0	0	0	0	0	0
male	20.72	57	Home	NO	No	No	Independent	No	No	No	No	No	No	No	No	No	No	No	No	1	0.00	0.00	0.00	1	0	0	0	0	0	0	0	0
female	20.72	70	Home	NO	No	No	Independent	No	No	No	No	No	No	No	No	No	No	No	No	1	0.00	0.00	0.00	1	0	0	0	0	0	0	0	0
male	20.72	41	Home	NO	No	No	Independent	No	No	No	No	No	No	No	No	No	No	No	No	1	0.00	0.00	0.00	1	0	0	0	0	0	0	0	0
male	16.03	33	Home	NO	No	No	Independent	No	No	No	No	No	No	No	No	No	No	No	No	1	0.00	0.00	0.00	1	0	0	0	0	0	0	0	0
female	20.72	47	Home	NO	No	No	Independent	No	No	No	No	No	No	No	No	No	No	No	No	1	0.00	0.00	0.00	1	0	0	0	0	0	0	0	0
male	20.72	72	Home	NO	No	No	Independent	No	No	No	No	No	No	No	No	No	No	No	No	1	0.00	0.00	0.00	1	0	0	0	0	0	0	0	0
male	23.39	36	Home	NO	No	No	Independent	No	No	No	No	No	No	No	No	No	No	No	No	1	0.00	0.00	0.00	1	0	0	0	0	0	0	0	0
male	20.72	29	Home	NO	Yes	No	Independent	No	No	No	No	No	No	No	No	No	No	No	No	1	0.08	0.00	0.17	1	0	0	0	0	0	0	0	0
female	16.91	34	Home	NO	No	No	Independent	No	No	No	No	No	No	No	No	No	No	No	No	1	0.00	0.00	0.00	1	0	0	0	0	0	0	0	0
female	17.11	32	Home	NO	No	No	Independent	No	No	No	No	No	No	No	No	No	No	No	No	1	0.00	0.00	0.00	1	0	0	0	0	0	0	0	0
male	20.72	67	Home	NO	No	No	Independent	No	No	No	No	No	No	No	No	No	No	No	No	1	0.00	0.00	0.00	1	0	0	0	0	0	0	0	0
male	18.92	37	Home	NO	No	No	Independent	No	No	No	No	No	No	No	No	No	No	No	No	1	0.00	0.00	0.00	1	0	0	0	0	0	0	0	0
female	15.04	36	Home	NO	No	No	Independent	No	No	No	No	No	No	No	No	No	No	No	No	1	0.00	0.00	0.00	1	0	0	0	0	0	0	0	0
male	20.72	49	Home	NO	No	No	Independent	No	No	No	No	No	No	No	No	No	No	No	No	1	0.00	0.00	0.00	1	0	0	0	0	0	0	0	0
male	20.72	63	Home	NO	No	No	Independent	No	No	No	No	No	No	No	No	No	No	No	No	1	0.00	0.00	0.00	1	0	0	0	0	0	0	0	0
female	16.91	34	Home	NO	No	No	Independent	No	No	No	No	No	No	No	No	No	No	No	No	1	0.00	0.00	0.00	1	0	0	0	0	0	0	0	0
female	22.09	35	Home	NO	No	No	Independent	No	No	No	No	No	No	No	No	No	No	No	No	1	0.00	0.00	0.00	1	0	0	0	0	0	0	0	0
male	20.72	56	Home	NO	No	No	Independent	No	No	No	No	No	No	No	No	No	No	No	No	1	0.00	0.00	0.00	1	0	0	0	0	0	0	0	0
male	13.18	30	Home	NO	No	No	Independent	No	No	No	No	No	No	No	No	No	No	No	No	1	0.00	0.00	0.00	1	0	0	0	0	0	0	0	0
female	23.53	46	Home	NO	No	No	Independent	No	No	No	No	No	No	No	No	No	No	No	No	1	0.00	0.00	0.00	1	0	0	0	0	0	0	0	0
female	17.11	39	Home	NO	No	No	Independent	No	No	No	No	No	No	No	No	No	No	No	No	1	0.00	0.00	0.00	1	0	0	0	0	0	0	0	0
male	52.84	62	Home	NO	No	No	Independent	No	No	No	No	Yes	No	No	No	No	No	No	No	1	0.08	0.00	0.17	1	0	0	0	0	0	0	0	0
female	20.72	53	Home	NO	No	No	Independent	No	No	No	No	No	No	No	No	No	No	No	No	1	0.00	0.00	0.00	1	0	0	0	0	0	0	0	0
female	20.72	55	Home	NO	Yes	No	Independent	No	No	No	No	No	No	No	No	No	No	No	No	1	0.08	0.00	0.17	1	0	0	0	0	0	0	0	0
female	20.72	60	Home	NO	No	No	Independent	No	No	No	No	No	No	No	No	No	No	No	No	1	0.00	0.00	0.00	1	0	0	0	0	0	0	0	0
male	9.45	19	Home	NO	No	No	Independent	No	No	No	No	No	No	No	No	No	No	No	No	1	0.00	0.00	0.00	1	0	0	0	0	0	0	0	0
female	15.00	40	Home	NO	No	No	Independent	No	No	No	No	No	No	No	No	No	No	No	No	1	0.00	0.00	0.00	1	0	0	0	0	0	0	0	0
male	20.72	52	Home	NO	No	No	Independent	No	No	No	No	No	No	No	No	No	No	No	No	1	0.00	0.00	0.00	1	0	0	0	0	0	0	0	0
male	20.72	64	Home	NO	No	No	Independent	No	No	No	No	No	No	No	No	No	No	No	No	1	0.00	0.00	0.00	1	0	0	0	0	0	0	0	0
female	20.72	58	Home	NO	No	No	Independent	No	No	No	No	No	No	No	No	No	No	No	No	1	0.00	0.00	0.00	1	0	0	0	0	0	0	0	0
female	18.23	39	Home	NO	No	No	Independent	No	No	No	No	No	No	No	No	No	No	No	No	1	0.00	0.00	0.00	1	0	0	0	0	0	0	0	0
male	28.62	43	Home	NO	No	No	Independent	No	No	No	No	Yes	No	No	No	No	No	No	No	1	0.08	0.00	0.17	1	0	0	0	0	0	0	0	0
female	6.89	31	Home	NO	Yes	No	Independent	No	No	No	No	No	No	No	No	No	No	No	No	1	0.08	0.00	0.17	1	0	0	0	0	0	0	0	0
female	13.36	24	Home	NO	No	No	Independent	No	No	No	No	No	No	No	No	No	No	No	No	1	0.00	0.00	0.00	1	0	0	0	0	0	0	0	0
female	7.95	28	Home	NO	Yes	No	Independent	No	No	No	No	No	No	No	No	No	No	No	No	1	0.08	0.00	0.17	1	0	0	0	0	0	0	0	0
female	15.94	44	Home	NO	No	No	Independent	No	No	No	No	No	No	No	No	No	No	No	No	1	0.00	0.00	0.00	1	0	0	0	0	0	0	0	0
female	10.47	31	Home	NO	No	No	Independent	No	No	No	No	No	No	No	No	No	No	No	No	1	0.00	0.00	0.00	1	0	0	0	0	0	0	0	0
male	20.72	37	Home	NO	No	No	Independent	No	No	No	No	No	No	No	No	No	No	No	No	1	0.00	0.00	0.00	1	0	0	0	0	0	0	0	0
male	14.16	25	Home	NO	No	No	Independent	No	No	No	No	No	No	No	No	No	No	No	No	1	0.00	0.00	0.00	1	0	0	0	0	0	0	0	0
female	14.50	37	Home	NO	No	No	Independent	No	No	No	No	No	No	No	No	No	No	No	No	1	0.00	0.00	0.00	1	0	0	0	0	0	0	0	0
male	16.03	18	Home	NO	No	No	Independent	No	No	No	No	No	No	No	No	No	No	No	No	1	0.00	0.00	0.00	1	0	0	0	0	0	0	0	0
female	15.00	41	Home	NO	No	No	Independent	No	No	No	No	No	No	No	No	No	No	No	No	1	0.00	0.00	0.00	1	0	0	0	0	0	0	0	0
female	13.36	42	Home	NO	No	No	Independent	No	No	No	No	No	No	No	No	No	No	No	No	1	0.00	0.00	0.00	1	0	0	0	0	0	0	0	0
male	17.68	41	Home	NO	No	No	Independent	No	No	No	No	No	No	No	No	No	No	No	No	1	0.00	0.00	0.00	1	0	0	0	0	0	0	0	0
female	17.11	45	Home	NO	No	No	Independent	No	No	No	No	No	No	No	No	No	No	No	No	1	0.00	0.00	0.00	1	0	0	0	0	0	0	0	0
female	16.91	36	Home	NO	No	No	Independent	No	No	No	No	Yes	No	No	No	No	No	No	No	1	0.08	0.00	0.17	1	0	0	0	0	0	0	0	0
female	15.64	32	Home	NO	No	No	Independent	No	No	No	No	No	No	No	No	No	No	No	No	1	0.00	0.00	0.00	1	0	0	0	0	0	0	0	0
female	14.67	22	Home	NO	No	No	Independent	No	No	No	No	No	No	No	No	No	No	No	No	1	0.00	0.00	0.00	1	0	0	0	0	0	0	0	0
male	12.56	27	Home	NO	No	No	Independent	No	No	No	No	No	No	No	No	No	No	No	No	1	0.00	0.00	0.00	1	0	0	0	0	0	0	0	0
female	25.00	41	Home	NO	No	No	Independent	No	No	No	No	No	No	No	No	No	No	No	No	1	0.00	0.00	0.00	1	0	0	0	0	0	0	0	0
male	10.85	20	Home	NO	No	No	Independent	No	No	No	No	No	No	No	No	No	No	No	No	1	0.00	0.00	0.00	1	0	0	0	0	0	0	0	0
female	14.61	25	Home	NO	No	No	Independent	No	No	No	No	No	No	No	No	No	No	No	No	1	0.00	0.00	0.00	1	0	0	0	0	0	0	0	0
male	17.89	26	Home	NO	No	No	Independent	No	No	No	No	No	No	No	No	No	No	No	No	1	0.00	0.00	0.00	1	0	0	0	0	0	0	0	0
male	9.69	19	Home	NO	No	No	Independent	No	No	No	No	No	No	No	No	No	No	No	No	1	0.00	0.00	0.00	1	0	0	0	0	0	0	0	0
male	1.01	30	Home	NO	No	No	Independent	No	No	No	No	No	No	No	No	Yes	No	No	No	1	0.00	0.00	0.00	1	0	0	0	0	0	0	0	0
female	10.47	49	Home	NO	No	No	Independent	No	No	No	No	No	No	No	No	No	No	No	No	1	0.00	0.00	0.00	1	0	0	0	0	0	0	0	0
female	12.15	22	Home	NO	Yes	No	Independent	No	No	No	No	No	No	No	No	No	No	No	No	1	0.08	0.00	0.17	1	0	0	0	0	0	0	0	0
female	17.28	30	Home	NO	No	No	Independent	No	No	No	No	No	No	No	No	No	No	No	No	1	0.00	0.00	0.00	1	0	0	0	0	0	0	0	0
male	31.92	55	Home	NO	No	No	Independent	No	No	No	No	Yes	No	No	No	No	No	No	No	1	0.08	0.00	0.17	1	0	0	0	0	0	0	0	0
female	15.00	52	Home	NO	No	No	Independent	No	No	No	No	No	No	No	No	No	No	No	No	1	0.00	0.00	0.00	1	0	0	0	0	0	0	0	0
male	20.72	62	Home	NO	No	No	Independent	No	No	No	No	No	No	No	No	No	No	No	No	1	0.00	0.00	0.00	1	0	0	0	0	0	0	0	0
male	25.69	52	Home	NO	No	No	Independent	No	No	No	No	No	No	No	No	No	No	No	No	1	0.00	0.00	0.00	1	0	0	0	0	0	0	0	0
male	34.42	46	Home	NO	No	No	Independent	No	No	No	No	No	No	No	No	No	Yes	No	No	1	0.08	0.00	0.17	1	0	0	0	0	0	0	0	0
female	15.00	42	Home	NO	No	No	Independent	No	No	No	No	No	No	No	No	No	No	No	No	1	0.00	0.00	0.00	1	0	0	0	0	0	0	0	0
female	20.72	59	Home	NO	No	No	Independent	No	No	No	No	No	No	No	No	No	No	No	No	1	0.00	0.00	0.00	1	0	0	0	0	0	0	0	0
male	25.69	54	Home	NO	Yes	No	Independent	No	No	No	No	No	No	No	No	No	No	No	No	1	0.08	0.00	0.17	1	0	0	0	0	0	0	0	0
male	20.72	67	Home	NO	No	No	Independent	No	No	No	No	No	No	No	No	No	No	No	No	1	0.00	0.00	0.00	1	0	0	0	0	0	0	0	0
male	20.72	71	Home	NO	No	No	Independent	No	No	No	No	Yes	No	No	No	No	No	No	No	1	0.08	0.00	0.17	1	0	0	0	0	0	0	0	0
female	20.72	68	Home	NO	No	No	Independent	No	No	No	No	No	No	No	No	No	No	No	No	1	0.00	0.00	0.00	1	0	0	0	0	0	0	0	0
female	20.72	53	Home	NO	No	No	Independent	No	No	No	No	No	No	No	No	No	No	No	No	1	0.00	0.00	0.00	1	0	0	0	0	0	0	0	0
female	20.72	57	Home	NO	No	No	Independent	No	No	No	No	No	No	No	No	No	No	No	No	1	0.00	0.00	0.00	1	0	0	0	0	0	0	0	0
female	20.72	53	Home	NO	No	No	Independent	No	No	No	No	No	No	No	No	No	No	No	No	1	0.00	0.00	0.00	1	0	0	0	0	0	0	0	0
female	20.72	55	Home	NO	No	No	Independent	No	No	No	No	No	No	No	No	No	No	No	No	1	0.00	0.00	0.00	1	0	0	0	0	0	0	0	0
female	15.60	67	Home	NO	No	No	Independent	No	No	No	No	No	No	No	No	No	No	No	No	1	0.00	0.00	0.00	1	0	0	0	0	0	0	0	0
male	20.72	68	Home	NO	No	No	Independent	No	No	No	No	No	No	No	No	No	No	No	No	1	0.00	0.00	0.00	1	0	0	0	0	0	0	0	0
female	28.58	68	Home	NO	No	No	Independent	No	No	No	No	No	No	No	No	No	No	No	No	1	0.00	0.00	0.00	1	0	0	0	0	0	0	0	0
female	20.72	54	Home	NO	No	No	Independent	No	No	No	No	No	No	No	No	No	No	No	No	1	0.00	0.00	0.00	1	0	0	0	0	0	0	0	0
female	27.11	53	Home	NO	No	No	Independent	No	No	No	No	No	No	No	No	No	No	No	No	1	0.00	0.00	0.00	1	0	0	0	0	0	0	0	0
female	20.72	65	Home	NO	No	No	Independent	No	No	No	No	No	No	No	No	No	No	No	No	1	0.00	0.00	0.00	1	0	0	0	0	0	0	0	0
female	20.72	62	Home	NO	No	No	Independent	No	No	No	No	No	No	No	No	No	No	No	No	1	0.00	0.00	0.00	1	0	0	0	0	0	0	0	0
female	20.72	62	Home	NO	No	No	Independent	No	No	No	No	No	No	No	No	No	No	No	No	1	0.00	0.00	0.00	1	0	0	0	0	0	0	0	0
female	28.15	26	Home	NO	Yes	No	Independent	No	No	No	No	No	No	No	No	No	No	No	No	1	0.08	0.00	0.17	1	0	0	0	0	0	0	0	0
female	20.72	56	Home	NO	No	No	Independent	No	No	No	No	No	No	No	No	No	No	No	No	1	0.00	0.00	0.00	1	0	0	0	0	0	0	0	0
male	20.72	55	Home	NO	Yes	No	Independent	No	No	No	No	No	No	No	No	No	No	No	No	1	0.08	0.00	0.17	1	0	0	0	0	0	0	0	0
male	20.72	52	Home	NO	No	No	Independent	No	No	No	No	No	No	No	No	No	No	No	No	1	0.00	0.00	0.00	1	0	0	0	0	0	0	0	0
male	20.72	67	Home	NO	No	No	Independent	No	No	No	No	No	No	No	No	No	No	No	No	1	0.00	0.00	0.00	1	0	0	0	0	0	0	0	0
female	26.42	62	Home	NO	No	No	Independent	No	No	No	No	No	No	No	No	No	No	No	No	1	0.00	0.00	0.00	1	0	0	0	0	0	0	0	0
female	20.72	48	Home	NO	No	No	Independent	No	No	No	No	No	No	No	No	No	No	No	No	1	0.00	0.00	0.00	1	0	0	0	0	0	0	0	0
female	0.00	70	Home	NO	No	No	Independent	No	No	No	No	No	No	No	No	No	No	No	No	1	0.00	0.00	0.00	1	0	0	0	0	0	0	0	0
female	15.00	30	Home	NO	No	No	Independent	No	No	No	No	No	No	No	No	No	No	No	No	1	0.00	0.00	0.00	1	0	0	0	0	0	0	0	0
male	7.96	66	Home	NO	No	No	Independent	No	No	No	No	No	No	No	No	No	No	No	No	1	0.00	0.00	0.00	1	0	0	0	0	0	0	0	0
male	26.42	46	Home	NO	No	No	Independent	No	No	No	No	No	No	No	No	No	No	No	No	1	0.00	0.00	0.00	1	0	0	0	0	0	0	0	0
female	15.94	35	Home	NO	No	No	Independent	No	No	No	No	No	No	No	No	No	No	No	No	1	0.00	0.00	0.00	1	0	0	0	0	0	0	0	0
female	15.00	53	Home	NO	No	No	Independent	No	No	No	No	No	No	No	No	No	No	No	No	1	0.00	0.00	0.00	1	0	0	0	0	0	0	0	0
female	17.31	37	Home	NO	No	No	Independent	No	No	No	No	No	No	No	No	No	No	No	No	1	0.00	0.00	0.00	1	0	0	0	0	0	0	0	0
female	15.79	40	Home	NO	No	No	Independent	No	No	No	No	No	No	No	No	No	No	No	No	1	0.00	0.00	0.00	1	0	0	0	0	0	0	0	0
female	11.47	44	Home	NO	No	No	Independent	No	No	No	No	No	No	No	No	No	No	No	No	1	0.00	0.00	0.00	1	0	0	0	0	0	0	0	0
female	17.31	50	Home	NO	No	No	Independent	No	No	No	No	No	No	No	No	No	No	No	No	1	0.00	0.00	0.00	1	0	0	0	0	0	0	0	0
female	15.00	46	Home	NO	No	No	Independent	No	No	No	No	No	No	No	No	No	No	No	No	1	0.00	0.00	0.00	1	0	0	0	0	0	0	0	0
female	15.00	46	Home	NO	No	No	Independent	No	No	No	No	No	No	No	No	No	No	No	No	1	0.00	0.00	0.00	1	0	0	0	0	0	0	0	0
female	17.31	33	Home	NO	No	No	Independent	No	No	No	No	No	No	No	No	No	No	No	No	1	0.00	0.00	0.00	1	0	0	0	0	0	0	0	0
female	20.89	33	Home	NO	No	No	Independent	No	No	No	No	No	No	No	No	No	No	No	No	1	0.00	0.00	0.00	1	0	0	0	0	0	0	0	0
female	37.13	56	Home	NO	No	No	Independent	No	No	No	No	No	No	No	No	No	No	No	No	1	0.00	0.00	0.00	1	0	0	0	0	0	0	0	0
male	5.37	28	Home	NO	No	No	Independent	No	No	No	No	No	No	No	No	No	No	No	No	1	0.00	0.00	0.00	1	0	0	0	0	0	0	0	0
male	9.09	79	Home	NO	No	No	Independent	No	No	No	No	Yes	No	No	No	No	No	No	No	1	0.08	0.00	0.17	1	0	0	0	0	0	0	0	0
female	39.01	39	Home	NO	No	No	Independent	No	No	No	No	No	No	No	No	No	No	No	No	1	0.00	0.00	0.00	1	0	0	0	0	0	0	0	0
female	15.00	68	Home	INSULIN	No	No	Independent	No	No	No	No	Yes	No	No	No	No	No	No	No	1	0.15	0.00	0.33	1	0	0	0	0	0	0	0	0
male	27.90	66	Home	NO	No	No	Independent	No	No	No	No	No	No	No	No	No	No	No	No	1	0.00	0.00	0.00	1	0	0	0	0	0	0	0	0
female	31.92	60	Home	NO	No	No	Independent	No	No	No	No	No	No	No	No	No	No	No	No	1	0.00	0.00	0.00	1	0	0	0	0	0	0	0	0
female	17.31	49	Home	NO	No	No	Independent	No	No	No	No	No	No	No	No	No	No	No	No	1	0.00	0.00	0.00	1	0	0	0	0	0	0	0	0
female	20.34	39	Home	NO	No	No	Independent	No	No	No	No	No	No	No	No	No	No	No	No	1	0.00	0.00	0.00	1	0	0	0	0	0	0	0	0
female	20.82	32	Home	NO	No	No	Independent	No	No	No	No	No	No	No	No	No	No	No	No	1	0.00	0.00	0.00	1	0	0	0	0	0	0	0	0
female	19.44	25	Home	NO	No	No	Independent	No	No	No	No	No	No	No	No	No	No	No	No	1	0.00	0.00	0.00	1	0	0	0	0	0	0	0	0
female	30.28	72	Home	NO	No	No	Independent	No	No	No	No	No	No	No	No	No	No	No	No	1	0.00	0.00	0.00	1	0	0	0	0	0	0	0	0
male	30.28	35	Home	NO	No	No	Independent	No	No	No	No	No	No	No	No	No	No	No	No	1	0.00	0.00	0.00	1	0	0	0	0	0	0	0	0
female	20.72	61	Home	NO	No	No	Independent	No	No	No	No	No	No	No	No	No	No	No	No	1	0.00	0.00	0.00	1	0	0	0	0	0	0	0	0
female	19.44	19	Home	NO	No	No	Independent	No	No	No	No	No	No	No	No	No	No	No	No	1	0.00	0.00	0.00	1	0	0	0	0	0	0	0	0
female	31.92	41	Home	NO	No	No	Independent	No	No	No	No	No	No	No	No	No	No	No	No	1	0.00	0.00	0.00	1	0	0	0	0	0	0	0	0
male	20.72	50	Home	NO	No	No	Independent	No	No	No	No	No	No	No	No	No	No	No	No	1	0.00	0.00	0.00	1	0	0	0	0	0	0	0	0
female	20.72	65	Home	NO	No	No	Independent	No	No	No	No	No	No	No	No	No	No	No	No	1	0.00	0.00	0.00	1	0	0	0	0	0	0	0	0
female	20.72	62	Home	NO	No	No	Independent	No	No	No	No	Yes	No	No	No	No	No	No	No	1	0.08	0.00	0.17	1	0	0	0	0	0	0	0	0
male	31.92	31	Home	NO	No	No	Independent	No	No	No	No	No	No	No	No	No	No	No	No	1	0.00	0.00	0.00	1	0	0	0	0	0	0	0	0
female	20.72	69	Home	NO	No	No	Independent	No	No	No	No	No	No	No	No	No	No	No	No	1	0.00	0.00	0.00	1	0	0	0	0	0	0	0	0
male	20.72	69	Home	NO	No	No	Independent	No	No	No	No	No	No	No	No	No	No	No	No	1	0.00	0.00	0.00	1	0	0	0	0	0	0	0	0
male	9.92	56	Home	NO	No	No	Independent	No	No	No	No	No	No	No	No	No	No	No	No	1	0.00	0.00	0.00	1	0	0	0	0	0	0	0	0
female	9.45	40	Home	NO	No	No	Independent	No	No	No	No	No	No	No	No	No	No	No	No	1	0.00	0.00	0.00	1	0	0	0	0	0	0	0	0
female	11.19	20	Home	NO	No	No	Independent	No	No	No	No	No	No	No	No	No	No	No	No	1	0.00	0.00	0.00	1	0	0	0	0	0	0	0	0
male	9.45	37	Home	NO	Yes	No	Independent	No	No	No	No	No	No	No	No	No	No	No	No	1	0.08	0.00	0.17	1	0	0	0	0	0	0	0	0
female	17.48	36	Home	NO	No	No	Independent	No	No	No	No	No	No	No	No	No	No	No	No	1	0.00	0.00	0.00	1	0	0	0	0	0	0	0	0
female	9.45	22	Home	NO	No	No	Independent	No	No	No	No	No	No	No	No	No	No	No	No	1	0.00	0.00	0.00	1	0	0	0	0	0	0	0	0
female	26.42	18	Home	NO	No	No	Independent	No	No	No	No	No	No	No	No	No	No	No	No	1	0.00	0.00	0.00	1	0	0	0	0	0	0	0	0
female	15.00	42	Home	NO	No	No	Independent	No	No	No	No	No	No	No	No	No	No	No	No	1	0.00	0.00	0.00	1	0	0	0	0	0	0	0	0
male	8.99	60	Home	NO	No	No	Independent	No	No	No	No	No	No	No	No	No	No	No	No	1	0.00	0.00	0.00	1	0	0	0	0	0	0	0	0
male	9.45	33	Home	NO	No	No	Independent	No	No	No	No	No	No	No	No	No	No	No	No	1	0.00	0.00	0.00	1	0	0	0	0	0	0	0	0
female	9.45	47	Home	NO	No	No	Independent	No	No	No	No	No	No	No	No	No	No	No	No	1	0.00	0.00	0.00	1	0	0	0	0	0	0	0	0
male	11.19	49	Home	NO	No	No	Independent	No	No	No	No	No	No	No	No	No	No	No	No	1	0.00	0.00	0.00	1	0	0	0	0	0	0	0	0
female	14.16	66	Home	NO	No	No	Independent	No	No	No	No	No	No	No	No	No	No	No	No	1	0.00	0.00	0.00	1	0	0	0	0	0	0	0	0
female	26.42	39	Home	NO	No	No	Independent	No	No	No	No	No	No	No	No	No	No	No	No	1	0.00	0.00	0.00	1	0	0	0	0	0	0	0	0
male	20.89	21	Home	NO	No	No	Independent	No	No	No	No	No	No	No	No	No	Yes	No	No	1	0.08	0.00	0.17	1	0	0	0	0	0	0	0	0
female	11.47	19	Home	NO	No	No	Independent	No	No	No	No	No	No	No	No	No	No	No	No	1	0.00	0.00	0.00	1	0	0	0	0	0	0	0	0
male	31.92	28	Home	NO	No	No	Independent	No	No	No	No	No	No	No	No	No	No	No	No	1	0.00	0.00	0.00	1	0	0	0	0	0	0	0	0
female	11.47	25	Home	NO	No	No	Independent	No	No	No	No	No	No	No	No	No	No	No	No	1	0.00	0.00	0.00	1	0	0	0	0	0	0	0	0
male	15.37	65	Home	NO	No	No	Independent	No	No	No	No	No	No	No	No	No	No	No	No	1	0.00	0.00	0.00	1	0	0	0	0	0	0	0	0
male	48.65	38	Home	NO	No	No	Independent	No	No	No	No	No	No	No	No	No	No	No	No	1	0.00	0.00	0.00	1	0	0	0	0	0	0	0	0
female	22.95	54	Home	NO	No	No	Independent	No	No	No	No	No	No	No	No	No	No	No	No	1	0.00	0.00	0.00	1	0	0	0	0	0	0	0	0
female	52.84	61	Home	NO	No	No	Independent	No	No	No	No	No	No	No	No	No	No	No	No	1	0.00	0.00	0.00	1	0	0	0	0	0	0	0	0
male	21.87	19	Home	NO	No	No	Independent	No	No	No	No	No	No	No	No	No	No	No	No	1	0.00	0.00	0.00	1	0	0	0	0	0	0	0	0
female	42.58	44	Home	NO	No	No	Independent	No	No	No	No	No	No	No	No	No	No	No	No	1	0.00	0.00	0.00	1	0	0	0	0	0	0	0	0
male	12.37	36	Home	NO	No	No	Independent	No	No	No	No	No	No	No	No	No	No	No	No	1	0.00	0.00	0.00	1	0	0	0	0	0	0	0	0
male	22.01	48	Home	NO	No	No	Independent	No	No	No	No	No	No	No	No	No	No	No	No	1	0.00	0.00	0.00	1	0	0	0	0	0	0	0	0
female	22.95	64	Home	NO	No	No	Independent	No	No	No	No	No	No	No	No	No	No	No	No	1	0.00	0.00	0.00	1	0	0	0	0	0	0	0	0
female	22.01	33	Home	NO	No	No	Independent	No	No	No	No	No	No	No	No	No	No	No	No	1	0.00	0.00	0.00	1	0	0	0	0	0	0	0	0
male	25.82	20	Home	NO	No	No	Independent	No	No	No	No	No	No	No	No	No	No	No	No	1	0.00	0.00	0.00	1	0	0	0	0	0	0	0	0
male	25.06	65	Home	NO	No	No	Independent	No	No	No	No	No	No	No	No	No	No	No	No	1	0.00	0.00	0.00	1	0	0	0	0	0	0	0	0
female	31.92	33	Home	NO	No	No	Independent	No	No	No	No	No	No	No	No	No	No	No	No	1	0.00	0.00	0.00	1	0	0	0	0	0	0	0	0
female	31.92	66	Home	NO	No	No	Independent	No	No	No	No	No	No	No	No	No	No	No	No	1	0.00	0.00	0.00	1	0	0	0	0	0	0	0	0
female	15.79	37	Home	NO	No	No	Independent	No	No	No	No	Yes	No	No	No	No	No	No	No	1	0.08	0.00	0.17	1	0	0	0	0	0	0	0	0
female	17.48	31	Home	NO	No	No	Independent	No	No	No	No	No	No	No	No	No	No	No	No	1	0.00	0.00	0.00	1	0	0	0	0	0	0	0	0
male	13.16	68	Home	NO	No	No	Independent	No	No	No	No	No	No	No	No	No	No	No	No	1	0.00	0.00	0.00	1	0	0	0	0	0	0	0	0
male	8.38	56	Home	NO	Yes	No	Independent	No	No	No	No	No	No	No	No	No	No	No	No	1	0.08	0.00	0.17	1	0	0	0	0	0	0	0	0
male	22.11	42	Home	NO	No	No	Independent	No	No	No	No	No	No	No	No	No	No	No	No	1	0.00	0.00	0.00	1	0	0	0	0	0	0	0	0
female	29.40	40	Home	NO	No	No	Independent	No	No	No	No	No	No	No	No	No	No	No	No	1	0.00	0.00	0.00	1	0	0	0	0	0	0	0	0
female	13.76	25	Home	NO	Yes	No	Independent	No	No	No	No	No	No	No	No	No	No	No	No	1	0.08	0.00	0.17	1	0	0	0	0	0	0	0	0
male	14.94	29	Home	NO	No	No	Independent	No	No	No	No	No	No	No	No	No	No	No	No	1	0.00	0.00	0.00	1	0	0	0	0	0	0	0	0
female	22.59	31	Home	NO	Yes	No	Independent	No	No	No	No	No	No	No	No	No	No	No	No	1	0.08	0.00	0.17	1	0	0	0	0	0	0	0	0
female	26.42	61	Home	NO	No	No	Independent	No	No	No	No	No	No	No	No	No	No	No	No	1	0.00	0.00	0.00	1	0	0	0	0	0	0	0	0
male	17.28	26	Home	NO	No	No	Independent	No	No	No	No	No	No	No	No	No	No	No	No	1	0.00	0.00	0.00	1	0	0	0	0	0	0	0	0
female	26.32	36	Home	NO	No	No	Independent	No	No	No	No	No	No	No	No	No	No	No	No	1	0.00	0.00	0.00	1	0	0	0	0	0	0	0	0
female	20.72	51	Home	NO	No	No	Independent	No	No	No	No	No	No	No	No	No	No	No	No	1	0.00	0.00	0.00	1	0	0	0	0	0	0	0	0
female	17.28	33	Home	NO	Yes	No	Independent	No	No	No	No	No	No	No	No	No	No	No	No	1	0.08	0.00	0.17	1	0	0	0	0	0	0	0	0
female	31.92	50	Home	NO	No	No	Independent	No	No	No	No	No	No	No	No	No	No	No	No	1	0.00	0.00	0.00	1	0	0	0	0	0	0	0	0
male	11.92	34	Home	NO	No	No	Independent	No	No	No	No	No	No	No	No	No	No	No	No	1	0.00	0.00	0.00	1	0	0	0	0	0	0	0	0
male	11.92	54	Home	NO	No	No	Independent	No	No	No	No	No	No	No	No	No	No	No	No	1	0.00	0.00	0.00	1	0	0	0	0	0	0	0	0
female	19.44	57	Home	NO	No	No	Independent	No	No	No	No	No	No	No	No	No	No	No	No	1	0.00	0.00	0.00	1	0	0	0	0	0	0	0	0
male	37.08	18	Home	NO	No	No	Independent	No	No	No	No	No	No	No	No	No	No	No	No	1	0.00	0.00	0.00	1	0	0	0	0	0	0	0	0
female	15.94	44	Home	NO	No	No	Independent	No	No	No	No	No	No	No	No	No	No	No	No	1	0.00	0.00	0.00	1	0	0	0	0	0	0	0	0
female	15.79	37	Home	NO	No	No	Independent	No	No	No	No	No	No	No	No	No	No	No	No	1	0.00	0.00	0.00	1	0	0	0	0	0	0	0	0
male	15.37	30	Home	NO	Yes	No	Independent	No	No	No	No	No	No	No	No	No	No	No	No	1	0.08	0.00	0.17	1	0	0	0	0	0	0	0	0
female	28.58	42	Home	NO	No	No	Independent	No	No	No	No	No	No	No	No	No	No	No	No	1	0.00	0.00	0.00	1	0	0	0	0	0	0	0	0
female	16.91	46	Home	NO	No	No	Independent	No	No	No	No	No	No	No	No	No	No	No	No	1	0.00	0.00	0.00	1	0	0	0	0	0	0	0	0
female	11.47	28	Home	NO	No	No	Independent	No	No	No	No	No	No	No	No	No	No	No	No	1	0.00	0.00	0.00	1	0	0	0	0	0	0	0	0
female	31.92	56	Home	NO	No	No	Independent	No	No	No	No	No	No	No	No	No	No	No	No	1	0.00	0.00	0.00	1	0	0	0	0	0	0	0	0
female	17.31	27	Home	NO	No	No	Independent	No	No	No	No	No	No	No	No	No	No	No	No	1	0.00	0.00	0.00	1	0	0	0	0	0	0	0	0
male	6.36	64	Home	NO	No	No	Independent	No	No	No	No	No	No	No	No	No	No	No	No	1	0.00	0.00	0.00	1	0	0	0	0	0	0	0	0
male	31.92	45	Home	NO	No	No	Independent	No	No	No	No	No	No	No	No	No	No	No	No	1	0.00	0.00	0.00	1	0	0	0	0	0	0	0	0
male	31.92	51	Home	NO	No	No	Independent	No	No	No	No	No	No	No	No	No	No	No	No	1	0.00	0.00	0.00	1	0	0	0	0	0	0	0	0
female	34.13	47	Home	NO	No	No	Independent	No	No	No	No	No	No	No	No	No	No	No	No	1	0.00	0.00	0.00	1	0	0	0	0	0	0	0	0
female	15.94	59	Home	NO	No	No	Independent	No	No	No	No	No	No	No	No	No	No	No	No	1	0.00	0.00	0.00	1	0	0	0	0	0	0	0	0
female	28.58	52	Home	NO	No	No	Independent	No	No	No	No	No	No	No	No	No	No	No	No	1	0.00	0.00	0.00	1	0	0	0	0	0	0	0	0
male	23.53	40	Home	NO	No	No	Independent	No	No	No	No	No	No	No	No	No	No	No	No	1	0.00	0.00	0.00	1	0	0	0	0	0	0	0	0
female	7.95	58	Home	NO	No	No	Independent	No	No	No	No	No	No	No	No	No	No	No	No	1	0.00	0.00	0.00	1	0	0	0	0	0	0	0	0
female	18.10	50	Home	NO	No	No	Independent	No	No	No	No	No	No	No	No	No	No	No	No	1	0.00	0.00	0.00	1	0	0	0	0	0	0	0	0
female	6.59	41	Home	NO	No	No	Independent	No	No	No	No	No	No	No	No	No	No	No	No	1	0.00	0.00	0.00	1	0	0	0	0	0	0	0	0
female	11.92	49	Home	NO	No	No	Independent	No	No	No	No	No	No	No	No	No	No	No	No	1	0.00	0.00	0.00	1	0	0	0	0	0	0	0	0
female	22.95	49	Home	NO	No	No	Independent	No	No	No	No	No	No	No	No	No	No	No	No	1	0.00	0.00	0.00	1	0	0	0	0	0	0	0	0
female	12.15	28	Home	NO	No	No	Independent	No	No	No	No	No	No	No	No	No	No	No	No	1	0.00	0.00	0.00	1	0	0	0	0	0	0	0	0
male	8.27	18	Home	NO	No	No	Independent	No	No	No	No	No	No	No	No	No	No	No	No	1	0.00	0.00	0.00	1	0	0	0	0	0	0	0	0
male	23.94	25	Home	NO	No	No	Independent	No	No	No	No	No	No	No	No	No	No	No	No	1	0.00	0.00	0.00	1	0	0	0	0	0	0	0	0
female	17.11	31	Home	NO	No	No	Independent	No	No	No	No	No	No	No	No	No	No	No	No	1	0.00	0.00	0.00	1	0	0	0	0	0	0	0	0
male	11.92	44	Home	NO	No	No	Independent	No	No	No	No	No	No	No	No	No	No	No	No	1	0.00	0.00	0.00	1	0	0	0	0	0	0	0	0
female	22.95	70	Home	NO	No	No	Independent	No	No	No	No	No	No	No	No	No	No	No	No	1	0.00	0.00	0.00	1	0	0	0	0	0	0	0	0
female	18.14	58	Home	NO	No	No	Independent	No	No	No	No	No	No	No	No	No	No	No	No	1	0.00	0.00	0.00	1	0	0	0	0	0	0	0	0
male	11.47	36	Home	NO	No	No	Independent	No	No	No	No	No	No	No	No	No	No	No	No	1	0.00	0.00	0.00	1	0	0	0	0	0	0	0	0
female	31.92	63	Home	NO	No	No	Independent	No	No	No	No	No	No	No	No	No	No	No	No	1	0.00	0.00	0.00	1	0	0	0	0	0	0	0	0
male	20.82	18	Home	NO	No	No	Independent	No	No	No	No	No	No	No	No	No	No	No	No	1	0.00	0.00	0.00	1	0	0	0	0	0	0	0	0
female	15.79	40	Home	NO	No	No	Independent	No	No	No	No	No	No	No	No	No	No	No	No	1	0.00	0.00	0.00	1	0	0	0	0	0	0	0	0
female	16.60	48	Home	NO	No	No	Independent	No	No	No	No	No	No	No	No	No	No	No	No	1	0.00	0.00	0.00	1	0	0	0	0	0	0	0	0
female	17.31	46	Home	NO	No	No	Independent	No	No	No	No	No	No	No	No	No	No	No	No	1	0.00	0.00	0.00	1	0	0	0	0	0	0	0	0
male	26.42	37	Home	NO	No	No	Independent	No	No	No	No	No	No	No	No	No	No	No	No	1	0.00	0.00	0.00	1	0	0	0	0	0	0	0	0
female	42.58	38	Home	NO	No	No	Independent	No	No	No	No	No	No	No	No	No	No	No	No	1	0.00	0.00	0.00	1	0	0	0	0	0	0	0	0
female	42.58	43	Home	NO	No	No	Independent	No	No	No	No	No	No	No	No	No	No	No	No	1	0.00	0.00	0.00	1	0	0	0	0	0	0	0	0
male	10.86	40	Home	NO	No	No	Independent	No	No	No	No	No	No	No	No	No	No	No	No	1	0.00	0.00	0.00	1	0	0	0	0	0	0	0	0
female	17.31	46	Home	NO	No	No	Independent	No	No	No	No	No	No	No	No	No	No	No	No	1	0.00	0.00	0.00	1	0	0	0	0	0	0	0	0
female	20.72	60	Home	NO	No	No	Independent	No	No	No	No	Yes	No	No	No	No	No	No	No	1	0.08	0.00	0.17	1	0	0	0	0	0	0	0	0
male	15.00	61	Home	NO	No	No	Independent	No	No	No	No	No	No	No	No	No	No	No	No	1	0.00	0.00	0.00	1	0	0	0	0	0	0	0	0
female	7.95	52	Home	NO	No	No	Independent	No	No	No	No	No	No	No	No	No	No	No	No	1	0.00	0.00	0.00	1	0	0	0	0	0	0	0	0
male	1.01	27	Home	NO	No	No	Independent	No	No	No	No	No	No	No	No	No	No	No	No	1	0.00	0.00	0.00	1	0	0	0	0	0	0	0	0
female	37.81	29	Home	NO	No	No	Independent	No	No	No	No	No	No	No	No	No	No	No	No	1	0.00	0.00	0.00	1	0	0	0	0	0	0	0	0
female	18.23	47	Home	NO	No	No	Independent	No	No	No	No	No	No	No	No	No	No	No	No	1	0.00	0.00	0.00	1	0	0	0	0	0	0	0	0
female	5.45	33	Home	NO	No	No	Independent	No	No	No	No	No	No	No	No	No	No	No	No	1	0.00	0.00	0.00	1	0	0	0	0	0	0	0	0
female	7.95	44	Home	NO	No	No	Independent	No	No	No	No	No	No	No	No	No	No	No	No	1	0.00	0.00	0.00	1	0	0	0	0	0	0	0	0
female	7.95	37	Home	NO	No	No	Independent	No	No	No	No	No	No	No	No	No	No	No	No	1	0.00	0.00	0.00	1	0	0	0	0	0	0	0	0
female	11.92	47	Home	NO	No	No	Independent	No	No	No	No	No	No	No	No	No	No	No	No	1	0.00	0.00	0.00	1	0	0	0	0	0	0	0	0
male	11.47	51	Home	NO	No	No	Independent	No	No	No	No	No	No	No	No	No	No	No	No	1	0.00	0.00	0.00	1	0	0	0	0	0	0	0	0
female	30.09	25	Home	NO	No	No	Independent	No	No	No	No	No	No	No	No	No	No	No	No	1	0.00	0.00	0.00	1	0	0	0	0	0	0	0	0
female	25.63	25	Home	NO	No	No	Independent	No	No	No	No	No	No	No	No	No	No	No	No	1	0.00	0.00	0.00	1	0	0	0	0	0	0	0	0
male	22.09	49	Home	NO	No	No	Independent	No	No	No	No	No	No	No	No	No	No	No	No	1	0.00	0.00	0.00	1	0	0	0	0	0	0	0	0
female	23.36	59	Home	NO	No	No	Independent	No	No	No	No	No	No	No	No	No	No	No	No	1	0.00	0.00	0.00	1	0	0	0	0	0	0	0	0
male	20.72	56	Home	NO	No	No	Independent	No	No	No	No	No	No	No	No	No	No	No	No	1	0.00	0.00	0.00	1	0	0	0	0	0	0	0	0
male	28.58	49	Home	NO	No	No	Independent	No	No	No	No	No	No	No	No	No	No	No	No	1	0.00	0.00	0.00	1	0	0	0	0	0	0	0	0
female	11.19	22	Home	NO	No	No	Independent	No	No	No	No	No	No	No	No	No	No	No	No	1	0.00	0.00	0.00	1	0	0	0	0	0	0	0	0
female	42.58	36	Home	NO	No	No	Independent	No	No	No	No	No	No	No	No	No	No	No	No	1	0.00	0.00	0.00	1	0	0	0	0	0	0	0	0
male	20.72	62	Home	NO	No	No	Independent	No	No	No	No	No	No	No	No	No	No	No	No	1	0.00	0.00	0.00	1	0	0	0	0	0	0	0	0
female	22.95	34	Home	NO	No	No	Independent	No	No	No	No	No	No	No	No	No	Yes	No	No	1	0.08	0.00	0.17	1	0	0	0	0	0	0	0	0
female	18.50	48	Home	NO	No	No	Independent	No	No	No	No	No	No	No	No	No	No	No	No	1	0.00	0.00	0.00	1	0	0	0	0	0	0	0	0
female	20.72	70	Home	NO	No	No	Independent	No	No	No	No	No	No	No	No	No	No	No	No	1	0.00	0.00	0.00	1	0	0	0	0	0	0	0	0
female	12.63	29	Home	NO	No	No	Independent	No	No	No	No	No	No	No	Yes	No	No	No	No	1	0.08	0.00	0.17	1	0	0	0	0	0	0	0	0
female	20.72	47	Home	NO	No	No	Independent	No	No	No	No	No	No	No	No	No	No	No	No	1	0.00	0.00	0.00	1	0	0	0	0	0	0	0	0
male	15.72	22	Home	NO	No	No	Independent	No	No	No	No	No	No	No	No	No	No	No	No	1	0.00	0.00	0.00	1	0	0	0	0	0	0	0	0
female	7.95	38	Home	NO	No	No	Independent	No	No	No	No	No	No	No	No	No	No	No	No	1	0.00	0.00	0.00	1	0	0	0	0	0	0	0	0
female	16.84	80	Home	NO	No	No	Independent	No	No	No	No	No	No	No	No	No	No	No	No	1	0.00	0.00	0.00	1	0	0	0	0	0	0	0	0
male	20.72	56	Home	NO	No	No	Independent	No	No	No	No	No	No	No	No	No	No	No	No	1	0.00	0.00	0.00	1	0	0	0	0	0	0	0	0
male	5.31	20	Home	NO	Yes	No	Independent	No	No	No	No	No	No	No	No	No	No	No	No	1	0.08	0.00	0.17	1	0	0	0	0	0	0	0	0
male	11.47	45	Home	NO	Yes	No	Independent	No	No	No	No	No	No	No	No	No	No	No	No	1	0.08	0.00	0.17	1	0	0	0	0	0	0	0	0
male	11.92	58	Home	NO	No	No	Independent	No	No	No	No	No	No	No	No	No	No	No	No	1	0.00	0.00	0.00	1	0	0	0	0	0	0	0	0
female	11.92	42	Home	NO	No	No	Independent	No	No	No	No	No	No	No	No	No	No	No	No	1	0.00	0.00	0.00	1	0	0	0	0	0	0	0	0
female	20.72	62	Home	NO	No	No	Independent	No	No	No	No	No	No	No	No	No	Yes	No	No	1	0.08	0.00	0.17	1	0	0	0	0	0	0	0	0
male	20.72	57	Home	NO	No	No	Independent	No	No	No	No	No	No	No	No	No	No	No	No	1	0.00	0.00	0.00	1	0	0	0	0	0	0	0	0
female	11.47	58	Home	NO	No	No	Independent	No	No	No	No	No	No	No	No	No	No	No	No	1	0.00	0.00	0.00	1	0	0	0	0	0	0	0	0
female	7.95	35	Home	NO	No	No	Independent	No	No	No	No	No	No	No	No	No	No	No	No	1	0.00	0.00	0.00	1	0	0	0	0	0	0	0	0
female	12.65	58	Home	NO	No	No	Independent	No	No	No	No	No	No	No	No	No	No	No	No	1	0.00	0.00	0.00	1	0	0	0	0	0	0	0	0
male	11.92	42	Home	NO	No	No	Independent	No	No	No	No	No	No	No	No	No	No	No	No	1	0.00	0.00	0.00	1	0	0	0	0	0	0	0	0
female	11.92	45	Home	NO	No	No	Independent	No	No	No	No	Yes	No	No	No	No	No	No	No	1	0.08	0.00	0.17	1	0	0	0	0	0	0	0	0
female	13.76	35	Home	NO	No	No	Independent	No	No	No	No	No	No	No	No	No	No	No	No	1	0.00	0.00	0.00	1	0	0	0	0	0	0	0	0
female	26.51	27	Home	NO	No	No	Independent	No	No	No	No	No	No	No	No	No	No	No	No	1	0.00	0.00	0.00	1	0	0	0	0	0	0	0	0
male	14.43	24	Home	NO	No	No	Independent	No	No	No	No	No	No	No	No	No	No	No	No	1	0.00	0.00	0.00	1	0	0	0	0	0	0	0	0
female	18.18	19	Home	NO	No	No	Independent	No	No	No	No	No	No	No	No	No	No	No	No	1	0.00	0.00	0.00	1	0	0	0	0	0	0	0	0
female	13.97	18	Home	NO	No	No	Independent	No	No	No	No	No	No	No	No	No	No	No	No	1	0.00	0.00	0.00	1	0	0	0	0	0	0	0	0
female	23.53	64	Home	NO	No	No	Independent	No	No	No	No	No	No	No	No	No	No	No	No	1	0.00	0.00	0.00	1	0	0	0	0	0	0	0	0
female	20.82	34	Home	NO	No	No	Independent	No	No	No	No	No	No	No	No	No	No	No	No	1	0.00	0.00	0.00	1	0	0	0	0	0	0	0	0
male	23.53	66	Home	NO	No	No	Independent	No	No	No	No	No	No	No	No	No	No	No	No	1	0.00	0.00	0.00	1	0	0	0	0	0	0	0	0
male	17.28	64	Home	NO	No	No	Independent	No	No	No	No	No	No	No	No	No	No	No	No	1	0.00	0.00	0.00	1	0	0	0	0	0	0	0	0
female	14.94	42	Home	NO	No	No	Independent	No	No	No	No	No	No	No	No	No	No	No	No	1	0.00	0.00	0.00	1	0	0	0	0	0	0	0	0
male	13.18	18	Home	NO	No	No	Independent	No	No	No	No	No	No	No	No	No	No	No	No	1	0.00	0.00	0.00	1	0	0	0	0	0	0	0	0
female	19.94	31	Home	NO	No	No	Independent	No	No	No	No	No	No	No	No	No	No	No	No	1	0.00	0.00	0.00	1	0	0	0	0	0	0	0	0
male	23.95	34	Home	NO	No	No	Independent	No	No	No	No	No	No	No	No	No	No	No	No	1	0.00	0.00	0.00	1	0	0	0	0	0	0	0	0
male	28.58	58	Home	NO	No	No	Independent	No	No	No	No	No	No	No	No	No	No	No	No	1	0.00	0.00	0.00	1	0	0	0	0	0	0	0	0
female	15.04	33	Home	NO	No	No	Independent	No	No	No	No	No	No	No	No	No	No	No	No	1	0.00	0.00	0.00	1	0	0	0	0	0	0	0	0
male	14.50	19	Home	NO	No	No	Independent	No	No	No	No	No	No	No	No	No	No	No	No	1	0.00	0.00	0.00	1	0	0	0	0	0	0	0	0
female	31.63	45	Home	NO	No	No	Independent	No	No	No	No	No	No	No	No	No	No	No	No	1	0.00	0.00	0.00	1	0	0	0	0	0	0	0	0
male	20.89	51	Home	NO	No	No	Independent	No	No	No	No	No	No	No	No	No	No	No	No	1	0.00	0.00	0.00	1	0	0	0	0	0	0	0	0
female	20.72	61	Home	NO	No	No	Independent	No	No	No	No	No	No	No	No	No	No	No	No	1	0.00	0.00	0.00	1	0	0	0	0	0	0	0	0
female	17.39	58	Home	NO	No	No	Independent	No	No	No	No	No	No	No	No	No	No	No	No	1	0.00	0.00	0.00	1	0	0	0	0	0	0	0	0
male	14.43	20	Home	NO	No	No	Independent	No	No	No	No	No	No	No	No	No	No	No	No	1	0.00	0.00	0.00	1	0	0	0	0	0	0	0	0
female	20.72	66	Home	NO	No	No	Independent	No	No	No	No	No	No	No	No	No	No	No	No	1	0.00	0.00	0.00	1	0	0	0	0	0	0	0	0
male	31.92	50	Home	NO	No	No	Independent	No	No	No	No	No	No	No	No	No	No	No	No	1	0.00	0.00	0.00	1	0	0	0	0	0	0	0	0
male	20.72	59	Home	NO	No	No	Independent	No	No	No	No	No	No	No	No	No	No	No	No	1	0.00	0.00	0.00	1	0	0	0	0	0	0	0	0
male	13.18	43	Home	NO	No	No	Independent	No	No	No	No	No	No	No	No	No	No	No	No	1	0.00	0.00	0.00	1	0	0	0	0	0	0	0	0
female	16.60	40	Home	NO	No	No	Independent	No	No	No	No	No	No	No	No	No	No	No	No	1	0.00	0.00	0.00	1	0	0	0	0	0	0	0	0
female	15.60	55	Home	NO	No	No	Independent	No	No	No	No	No	No	No	No	No	No	No	No	1	0.00	0.00	0.00	1	0	0	0	0	0	0	0	0
male	26.80	57	Home	NO	No	No	Independent	No	No	No	No	No	No	No	No	No	No	No	No	1	0.00	0.00	0.00	1	0	0	0	0	0	0	0	0
female	19.94	44	Home	NO	No	No	Independent	No	No	No	No	No	No	No	No	No	No	No	No	1	0.00	0.00	0.00	1	0	0	0	0	0	0	0	0
female	20.79	70	Home	NO	No	No	Independent	No	No	No	No	Yes	No	No	No	No	No	No	No	1	0.08	0.00	0.17	1	0	0	0	0	0	0	0	0
male	26.42	72	Home	NO	No	No	Independent	No	No	No	No	No	No	No	No	No	No	No	No	1	0.00	0.00	0.00	1	0	0	0	0	0	0	0	0
male	20.82	42	Home	NO	No	No	Independent	No	No	No	No	No	No	No	No	No	No	No	No	1	0.00	0.00	0.00	1	0	0	0	0	0	0	0	0
female	30.91	30	Home	NO	No	No	Independent	No	No	No	No	No	No	No	No	No	No	No	No	1	0.00	0.00	0.00	1	0	0	0	0	0	0	0	0
female	17.31	50	Home	NO	No	No	Independent	No	No	No	No	No	No	No	No	No	No	No	No	1	0.00	0.00	0.00	1	0	0	0	0	0	0	0	0
female	34.13	34	Home	NO	No	No	Independent	No	No	No	No	No	No	No	Yes	No	No	No	No	1	0.08	0.00	0.17	1	0	0	0	0	0	0	0	0
male	26.80	54	Home	NO	No	No	Independent	No	No	No	No	No	No	No	No	No	No	No	No	1	0.00	0.00	0.00	1	0	0	0	0	0	0	0	0
female	17.31	43	Home	NO	No	No	Independent	No	No	No	No	No	No	No	No	No	No	No	No	1	0.00	0.00	0.00	1	0	0	0	0	0	0	0	0
female	15.00	52	Home	NO	No	No	Independent	No	No	No	No	No	No	No	No	No	No	No	No	1	0.00	0.00	0.00	1	0	0	0	0	0	0	0	0
female	22.95	50	Home	NO	No	No	Independent	No	No	No	No	No	No	No	No	No	No	No	No	1	0.00	0.00	0.00	1	0	0	0	0	0	0	0	0
female	25.00	48	Home	NO	No	No	Independent	No	No	No	No	No	No	No	No	No	No	No	No	1	0.00	0.00	0.00	1	0	0	0	0	0	0	0	0
female	17.31	53	Home	NO	No	No	Independent	No	No	No	No	No	No	No	No	No	No	No	No	1	0.00	0.00	0.00	1	0	0	0	0	0	0	0	0
male	9.99	48	Home	NO	No	No	Independent	No	No	No	No	No	No	No	No	No	No	No	No	1	0.00	0.00	0.00	1	0	0	0	0	0	0	0	0
female	22.06	39	Home	NO	No	No	Independent	No	No	No	No	No	No	No	No	No	No	No	No	1	0.00	0.00	0.00	1	0	0	0	0	0	0	0	0
male	20.72	70	Home	NO	No	No	Independent	No	No	No	No	No	No	No	No	No	No	No	No	1	0.00	0.00	0.00	1	0	0	0	0	0	0	0	0
female	15.00	50	Home	NO	No	No	Independent	No	No	No	No	No	No	No	No	No	No	No	No	1	0.00	0.00	0.00	1	0	0	0	0	0	0	0	0
male	20.72	59	Home	NO	No	No	Independent	No	No	No	No	No	No	No	No	No	No	No	No	1	0.00	0.00	0.00	1	0	0	0	0	0	0	0	0
female	20.72	58	Home	NO	No	No	Independent	No	No	No	No	No	No	No	No	No	No	No	No	1	0.00	0.00	0.00	1	0	0	0	0	0	0	0	0
male	20.72	52	Home	NO	No	No	Independent	No	No	No	No	No	No	No	No	No	No	No	No	1	0.00	0.00	0.00	1	0	0	0	0	0	0	0	0
female	20.72	55	Home	NO	No	No	Independent	No	No	No	No	No	No	No	No	No	No	No	No	1	0.00	0.00	0.00	1	0	0	0	0	0	0	0	0
male	20.72	65	Home	NO	No	No	Independent	No	No	No	No	No	No	No	No	No	No	No	No	1	0.00	0.00	0.00	1	0	0	0	0	0	0	0	0
female	20.72	67	Home	NO	No	No	Independent	No	No	No	No	No	No	No	No	No	No	No	No	1	0.00	0.00	0.00	1	0	0	0	0	0	0	0	0
female	18.50	42	Home	NO	No	No	Independent	No	No	No	No	No	No	No	No	No	No	No	No	1	0.00	0.00	0.00	1	0	0	0	0	0	0	0	0
male	37.08	44	Home	NO	No	No	Independent	No	No	No	No	No	No	No	No	No	No	No	No	1	0.00	0.00	0.00	1	0	0	0	0	0	0	0	0
female	31.92	47	Home	NO	No	No	Independent	No	No	No	No	No	No	No	No	No	No	No	No	1	0.00	0.00	0.00	1	0	0	0	0	0	0	0	0
male	20.72	64	Home	NO	No	No	Independent	No	No	No	No	No	No	No	No	No	No	No	No	1	0.00	0.00	0.00	1	0	0	0	0	0	0	0	0
female	20.72	66	Home	NO	No	No	Independent	No	No	No	No	No	No	No	No	No	No	No	No	1	0.00	0.00	0.00	1	0	0	0	0	0	0	0	0
female	15.00	38	Home	NO	No	No	Independent	No	No	No	No	No	No	No	No	No	No	No	No	1	0.00	0.00	0.00	1	0	0	0	0	0	0	0	0
male	31.92	46	Home	NO	Yes	No	Independent	No	No	No	No	No	No	No	No	No	No	No	No	1	0.08	0.00	0.17	1	0	0	0	0	0	0	0	0
male	27.75	54	Home	NO	Yes	No	Independent	No	No	No	No	No	No	No	No	No	No	No	No	1	0.08	0.00	0.17	1	0	0	0	0	0	0	0	0
female	11.47	45	Home	NO	No	No	Independent	No	No	No	No	No	No	No	No	No	No	No	No	1	0.00	0.00	0.00	1	0	0	0	0	0	0	0	0
male	14.43	58	Home	NO	No	No	Independent	No	No	No	No	No	No	No	No	No	No	No	No	1	0.00	0.00	0.00	1	0	0	0	0	0	0	0	0
male	14.50	25	Home	NO	No	No	Independent	No	No	No	No	No	No	No	No	No	No	No	No	1	0.00	0.00	0.00	1	0	0	0	0	0	0	0	0
male	15.37	57	Home	NO	No	No	Independent	No	No	No	No	No	No	No	No	No	No	No	No	1	0.00	0.00	0.00	1	0	0	0	0	0	0	0	0
female	15.00	46	Home	NO	No	No	Independent	No	No	No	No	No	No	No	No	No	No	No	No	1	0.00	0.00	0.00	1	0	0	0	0	0	0	0	0
male	20.72	57	Home	NO	No	No	Independent	No	No	No	No	No	No	No	No	No	No	No	No	1	0.00	0.00	0.00	1	0	0	0	0	0	0	0	0
female	9.45	21	Home	NO	No	No	Independent	No	No	No	No	No	No	No	No	No	No	No	No	1	0.00	0.00	0.00	1	0	0	0	0	0	0	0	0
female	19.60	53	Home	NO	No	No	Independent	No	No	No	No	No	No	No	No	No	No	No	No	1	0.00	0.00	0.00	1	0	0	0	0	0	0	0	0
female	17.31	53	Home	NO	No	No	Independent	No	No	No	No	Yes	No	No	No	No	No	No	No	1	0.08	0.00	0.17	1	0	0	0	0	0	0	0	0
female	26.42	63	Home	NO	No	No	Independent	No	No	No	No	No	No	No	No	No	No	No	No	1	0.00	0.00	0.00	1	0	0	0	0	0	0	0	0
male	26.80	52	Home	NO	Yes	No	Independent	No	No	No	No	No	No	No	No	No	No	No	No	1	0.08	0.00	0.17	1	0	0	0	0	0	0	0	0
female	15.00	70	Home	NO	No	No	Independent	No	No	No	No	No	No	No	No	No	No	No	No	1	0.00	0.00	0.00	1	0	0	0	0	0	0	0	0
male	25.00	46	Home	NO	No	No	Independent	No	No	No	No	No	No	No	No	No	No	No	No	1	0.00	0.00	0.00	1	0	0	0	0	0	0	0	0
male	27.75	45	Home	NO	Yes	No	Independent	No	No	No	No	No	No	No	No	No	No	No	No	1	0.08	0.00	0.17	1	0	0	0	0	0	0	0	0
male	26.42	51	Home	NO	No	No	Independent	No	No	No	No	No	No	No	No	No	No	No	No	1	0.00	0.00	0.00	1	0	0	0	0	0	0	0	0
male	26.42	76	Home	NO	No	No	Independent	No	No	No	No	No	No	No	No	No	No	No	No	1	0.00	0.00	0.00	1	0	0	0	0	0	0	0	0
male	11.48	46	Home	NO	No	No	Independent	No	No	No	No	No	No	No	No	No	No	No	No	1	0.00	0.00	0.00	1	0	0	0	0	0	0	0	0
female	16.91	32	Home	NO	Yes	No	Independent	No	No	No	No	No	No	No	No	No	No	No	No	1	0.08	0.00	0.17	1	0	0	0	0	0	0	0	0
male	6.36	27	Home	NO	No	No	Independent	No	No	No	No	No	No	No	No	No	No	No	No	1	0.00	0.00	0.00	1	0	0	0	0	0	0	0	0
female	32.60	44	Home	NO	No	No	Independent	No	No	No	No	No	No	No	Yes	No	No	No	No	1	0.08	0.00	0.17	1	0	0	0	0	0	0	0	0
male	26.42	50	Home	NO	No	No	Independent	No	No	No	No	No	No	No	No	No	No	No	No	1	0.00	0.00	0.00	1	0	0	0	0	0	0	0	0
male	20.72	58	Home	NO	No	No	Independent	No	No	No	No	No	No	No	No	No	No	No	No	1	0.00	0.00	0.00	1	0	0	0	0	0	0	0	0
male	22.59	37	Home	NO	No	No	Independent	No	No	No	No	No	No	No	No	No	No	No	No	1	0.00	0.00	0.00	1	0	0	0	0	0	0	0	0
male	14.94	56	Home	NO	No	No	Independent	No	No	No	No	No	No	No	No	No	No	No	No	1	0.00	0.00	0.00	1	0	0	0	0	0	0	0	0
male	20.72	63	Home	NO	No	No	Independent	No	No	No	No	No	No	No	No	No	No	No	No	1	0.00	0.00	0.00	1	0	0	0	0	0	0	0	0
male	8.38	61	Home	NO	No	No	Independent	No	No	No	No	No	No	No	No	No	No	No	No	1	0.00	0.00	0.00	1	0	0	0	0	0	0	0	0
male	6.36	76	Home	NO	No	No	Independent	No	No	No	No	No	No	No	No	No	No	No	No	1	0.00	0.00	0.00	1	0	0	0	0	0	0	0	0
female	20.72	79	Skilled Care, Not Home	NON-INSULIN	No	No	Independent	No	Yes	No	No	No	No	No	No	No	No	No	No	1	0.15	0.14	0.17	0	0	0	0	0	1	0	0	0
female	15.00	41	Home	NO	No	No	Independent	No	No	No	No	No	No	No	No	No	No	No	No	1	0.00	0.00	0.00	1	0	0	0	0	0	0	0	0
male	20.72	60	Home	NO	No	No	Independent	No	No	No	No	No	No	No	No	No	No	No	No	1	0.00	0.00	0.00	1	0	0	0	0	0	0	0	0
male	17.28	22	Home	NO	No	No	Independent	No	No	No	No	No	No	No	No	No	No	No	No	1	0.00	0.00	0.00	1	0	0	0	0	0	0	0	0
female	17.31	43	Home	NO	No	No	Independent	No	No	No	No	No	No	No	No	No	No	No	No	1	0.00	0.00	0.00	1	0	0	0	0	0	0	0	0
female	39.01	39	Home	NO	No	No	Independent	No	No	No	No	No	No	No	No	No	No	No	No	1	0.00	0.00	0.00	1	0	0	0	0	0	0	0	0
female	17.31	42	Home	NO	No	No	Independent	No	No	No	No	No	No	No	No	No	No	No	No	1	0.00	0.00	0.00	1	0	0	0	0	0	0	0	0
female	42.58	51	Home	NO	No	No	Independent	No	No	No	No	No	No	No	No	No	No	No	No	1	0.00	0.00	0.00	1	0	0	0	0	0	0	0	0
female	16.60	56	Home	NO	No	No	Independent	No	No	No	No	No	No	No	No	No	No	No	No	1	0.00	0.00	0.00	1	0	0	0	0	0	0	0	0
female	33.48	21	Home	NO	No	No	Independent	No	No	No	No	No	No	No	No	No	No	No	No	1	0.00	0.00	0.00	1	0	0	0	0	0	0	0	0
female	10.13	60	Home	NO	No	No	Independent	No	No	No	No	No	No	No	No	No	No	No	No	1	0.00	0.00	0.00	1	0	0	0	0	0	0	0	0
female	6.59	32	Home	NO	No	No	Independent	No	No	No	No	No	No	No	No	No	No	No	No	1	0.00	0.00	0.00	1	0	0	0	0	0	0	0	0
female	14.15	55	Home	NO	No	No	Independent	No	No	No	No	No	No	No	No	No	No	No	No	1	0.00	0.00	0.00	1	0	0	0	0	0	0	0	0
female	9.86	27	Home	NO	No	No	Independent	No	No	No	No	No	No	No	No	No	No	No	No	1	0.00	0.00	0.00	1	0	0	0	0	0	0	0	0
male	6.36	55	Home	NO	No	No	Independent	No	No	No	No	No	No	No	No	No	No	No	No	1	0.00	0.00	0.00	1	0	0	0	0	0	0	0	0
female	20.72	51	Home	NO	No	No	Independent	No	No	No	No	No	No	No	No	No	No	No	No	1	0.00	0.00	0.00	1	0	0	0	0	0	0	0	0
female	15.00	36	Home	NO	Yes	No	Independent	No	No	No	No	No	No	No	No	No	No	No	No	1	0.08	0.00	0.17	1	0	0	0	0	0	0	0	0
female	20.72	66	Home	NO	No	No	Independent	No	No	No	No	No	No	No	No	No	No	No	No	1	0.00	0.00	0.00	1	0	0	0	0	0	0	0	0
male	7.96	48	Home	NO	No	No	Independent	No	No	No	No	No	No	No	No	No	No	No	No	1	0.00	0.00	0.00	1	0	0	0	0	0	0	0	0
male	7.96	69	Home	NO	No	No	Independent	No	No	No	No	No	No	No	No	No	No	No	No	1	0.00	0.00	0.00	1	0	0	0	0	0	0	0	0
male	12.54	21	Home	NO	No	No	Independent	No	No	No	No	No	No	No	No	No	No	No	No	1	0.00	0.00	0.00	1	0	0	0	0	0	0	0	0
female	6.59	27	Home	NO	Yes	No	Independent	No	No	No	No	No	No	No	No	No	No	No	No	1	0.08	0.00	0.17	1	0	0	0	0	0	0	0	0
male	8.38	61	Home	NO	No	No	Independent	No	No	No	No	No	No	No	No	No	No	No	No	1	0.00	0.00	0.00	1	0	0	0	0	0	0	0	0
male	26.80	62	Home	NO	No	No	Independent	No	No	No	No	No	No	No	No	No	No	No	No	1	0.00	0.00	0.00	1	0	0	0	0	0	0	0	0
female	6.69	50	Home	NO	No	No	Independent	No	No	No	No	No	No	No	No	No	No	No	No	1	0.00	0.00	0.00	1	0	0	0	0	0	0	0	0
male	20.72	65	Home	NO	No	No	Independent	No	No	No	No	No	No	No	No	No	No	No	No	1	0.00	0.00	0.00	1	0	0	0	0	0	0	0	0
female	17.31	49	Home	NO	No	No	Independent	No	No	No	No	No	No	No	No	No	No	No	No	1	0.00	0.00	0.00	1	0	0	0	0	0	0	0	0
female	15.00	63	Home	NO	No	No	Independent	No	No	No	No	No	No	No	No	No	No	No	No	1	0.00	0.00	0.00	1	0	0	0	0	0	0	0	0
female	17.31	28	Home	NO	No	No	Independent	No	No	No	No	No	No	No	No	No	No	No	No	1	0.00	0.00	0.00	1	0	0	0	0	0	0	0	0
male	6.36	50	Home	NO	No	No	Independent	No	No	No	No	No	No	No	No	No	No	No	No	1	0.00	0.00	0.00	1	0	0	0	0	0	0	0	0
male	11.47	48	Home	NO	No	No	Independent	No	No	No	No	No	No	No	No	No	No	No	No	1	0.00	0.00	0.00	1	0	0	0	0	0	0	0	0
female	11.92	38	Home	NO	No	No	Independent	No	No	No	No	No	No	No	No	No	No	No	No	1	0.00	0.00	0.00	1	0	0	0	0	0	0	0	0
male	6.36	70	Home	NO	No	No	Independent	No	No	No	No	No	No	No	No	No	No	No	No	1	0.00	0.00	0.00	1	0	0	0	0	0	0	0	0
male	15.04	66	Home	NO	Yes	No	Independent	No	No	No	No	No	No	No	No	No	Yes	No	No	1	0.15	0.00	0.33	1	0	0	0	0	0	0	0	0
female	11.47	26	Home	NO	No	No	Independent	No	No	No	No	No	No	No	No	No	No	No	No	1	0.00	0.00	0.00	1	0	0	0	0	0	0	0	0
male	26.80	57	Home	NO	No	No	Independent	No	No	No	No	Yes	No	No	No	No	No	No	No	1	0.08	0.00	0.17	1	0	0	0	0	0	0	0	0
female	6.69	38	Home	NO	No	No	Independent	No	No	No	No	No	No	No	No	No	No	No	No	1	0.00	0.00	0.00	1	0	0	0	0	0	0	0	0
female	12.15	21	Home	NO	No	No	Independent	No	No	No	No	No	No	No	No	No	No	No	No	1	0.00	0.00	0.00	1	0	0	0	0	0	0	0	0
female	17.31	44	Home	NO	No	No	Independent	No	No	No	No	No	No	No	No	No	No	No	No	1	0.00	0.00	0.00	1	0	0	0	0	0	0	0	0
female	14.16	41	Home	NO	No	No	Independent	No	No	No	No	No	No	No	No	No	No	No	No	1	0.00	0.00	0.00	1	0	0	0	0	0	0	0	0
male	14.43	26	Home	NO	No	No	Independent	No	No	No	No	No	No	No	No	No	No	No	No	1	0.00	0.00	0.00	1	0	0	0	0	0	0	0	0
female	17.31	52	Home	NO	No	No	Independent	No	No	No	No	No	No	No	No	No	No	No	No	1	0.00	0.00	0.00	1	0	0	0	0	0	0	0	0
female	17.31	54	Home	NO	No	No	Independent	No	No	No	No	No	No	No	No	No	No	No	No	1	0.00	0.00	0.00	1	0	0	0	0	0	0	0	0
male	20.72	38	Home	NO	No	No	Independent	No	No	No	No	No	No	No	No	No	No	No	No	1	0.00	0.00	0.00	1	0	0	0	0	0	0	0	0
female	20.72	52	Home	NO	No	No	Independent	No	No	No	No	No	No	No	No	No	No	No	No	1	0.00	0.00	0.00	1	0	0	0	0	0	0	0	0
female	15.79	39	Home	NO	Yes	No	Independent	No	No	No	No	No	No	No	No	No	No	No	No	1	0.08	0.00	0.17	1	0	0	0	0	0	0	0	0
female	15.00	35	Home	NO	No	No	Independent	No	No	No	No	No	No	No	No	No	No	No	No	1	0.00	0.00	0.00	1	0	0	0	0	0	0	0	0
female	15.53	43	Home	NO	No	No	Independent	No	No	No	No	No	No	No	No	No	No	No	No	1	0.00	0.00	0.00	1	0	0	0	0	0	0	0	0
female	15.04	31	Home	NO	No	No	Independent	No	No	No	No	No	No	No	No	No	No	No	No	1	0.00	0.00	0.00	1	0	0	0	0	0	0	0	0
male	23.00	54	Home	NO	Yes	No	Independent	No	No	No	No	No	No	No	No	No	No	No	No	1	0.08	0.00	0.17	1	0	0	0	0	0	0	0	0
female	20.82	57	Home	NO	No	No	Independent	No	No	No	No	No	No	No	No	No	No	No	No	1	0.00	0.00	0.00	1	0	0	0	0	0	0	0	0
female	18.50	55	Home	NO	No	No	Independent	No	No	No	No	No	No	No	No	No	No	No	No	1	0.00	0.00	0.00	1	0	0	0	0	0	0	0	0
female	13.18	37	Home	NO	No	No	Independent	No	No	No	No	No	No	No	No	No	Yes	No	No	1	0.08	0.00	0.17	1	0	0	0	0	0	0	0	0
female	17.31	47	Home	NO	No	No	Independent	No	No	No	No	No	No	No	No	No	No	No	No	1	0.00	0.00	0.00	1	0	0	0	0	0	0	0	0
male	28.58	51	Home	NO	No	No	Independent	No	No	No	No	No	No	No	No	No	No	No	No	1	0.00	0.00	0.00	1	0	0	0	0	0	0	0	0
male	20.72	44	Home	NO	No	No	Independent	No	No	No	No	No	No	No	No	No	No	No	No	1	0.00	0.00	0.00	1	0	0	0	0	0	0	0	0
male	17.28	51	Home	NO	No	No	Independent	No	No	No	No	No	No	No	No	No	No	No	No	1	0.00	0.00	0.00	1	0	0	0	0	0	0	0	0
female	22.59	60	Home	NO	No	No	Independent	No	No	No	No	No	No	No	No	No	No	No	No	1	0.00	0.00	0.00	1	0	0	0	0	0	0	0	0
female	6.59	36	Home	NO	No	No	Independent	No	No	No	No	No	No	No	No	No	No	No	No	1	0.00	0.00	0.00	1	0	0	0	0	0	0	0	0
female	10.60	24	Home	NO	No	No	Independent	No	No	No	No	No	No	No	No	No	No	No	No	1	0.00	0.00	0.00	1	0	0	0	0	0	0	0	0
female	21.87	50	Home	NO	No	No	Independent	No	No	No	No	No	No	No	No	No	No	No	No	1	0.00	0.00	0.00	1	0	0	0	0	0	0	0	0
female	31.63	53	Home	NO	No	No	Independent	No	No	Yes	No	No	No	No	No	No	No	No	No	1	0.08	0.14	0.00	1	0	0	0	0	0	0	0	0
female	15.00	48	Home	NO	No	No	Independent	No	No	No	No	No	No	No	No	No	No	No	No	1	0.00	0.00	0.00	1	0	0	0	0	0	0	0	0
female	17.31	42	Home	NO	No	No	Independent	No	No	No	No	No	No	No	No	No	No	No	No	1	0.00	0.00	0.00	1	0	0	0	0	0	0	0	0
female	15.55	34	Home	NO	No	No	Independent	No	No	No	No	No	No	No	No	No	No	No	No	1	0.00	0.00	0.00	1	0	0	0	0	0	0	0	0
male	26.60	42	Home	NO	No	No	Independent	No	No	No	No	No	No	No	No	No	No	No	No	1	0.00	0.00	0.00	1	0	0	0	0	0	0	0	0
female	15.37	68	Home	NO	No	No	Independent	No	No	No	No	No	No	No	No	No	No	No	No	1	0.00	0.00	0.00	1	0	0	0	0	0	0	0	0
female	31.63	40	Home	NO	No	No	Independent	No	No	No	No	No	No	No	No	No	No	No	No	1	0.00	0.00	0.00	1	0	0	0	0	0	0	0	0
male	26.32	31	Home	NO	No	No	Independent	No	No	No	No	No	No	No	No	No	No	No	No	1	0.00	0.00	0.00	1	0	0	0	0	0	0	0	0
male	26.42	50	Home	NO	No	No	Independent	No	No	No	No	No	No	No	No	No	No	No	No	1	0.00	0.00	0.00	1	0	0	0	0	0	0	0	0
female	19.94	22	Home	NO	No	No	Independent	No	No	No	No	No	No	No	No	No	No	No	No	1	0.00	0.00	0.00	1	0	0	0	0	0	0	0	0
female	20.72	59	Home	NO	No	No	Independent	No	No	No	No	No	No	No	No	No	No	No	No	1	0.00	0.00	0.00	1	0	0	0	0	0	0	0	0
female	16.60	37	Home	NO	No	No	Independent	No	No	No	No	No	No	No	No	No	No	No	No	1	0.00	0.00	0.00	1	0	0	0	0	0	0	0	0
female	8.22	21	Home	NO	No	No	Independent	No	No	No	No	No	No	No	No	No	No	No	No	1	0.00	0.00	0.00	1	0	0	0	0	0	0	0	0
female	17.31	56	Home	NO	No	No	Independent	No	No	No	No	No	No	No	No	No	No	No	No	1	0.00	0.00	0.00	1	0	0	0	0	0	0	0	0
female	22.95	58	Home	NO	No	No	Independent	No	No	No	No	No	No	No	No	No	No	No	No	1	0.00	0.00	0.00	1	0	0	0	0	0	0	0	0
female	22.95	64	Home	NO	No	No	Independent	No	No	No	No	No	No	No	No	No	No	No	No	1	0.00	0.00	0.00	1	0	0	0	0	0	0	0	0
male	16.85	65	Home	NO	No	No	Independent	No	No	No	No	No	No	No	No	No	No	No	No	1	0.00	0.00	0.00	1	0	0	0	0	0	0	0	0
female	20.34	27	Home	NO	No	No	Independent	No	No	No	No	No	No	No	No	No	No	No	No	1	0.00	0.00	0.00	1	0	0	0	0	0	0	0	0
female	22.09	70	Home	NO	No	No	Independent	No	No	No	No	No	No	No	No	No	No	No	No	1	0.00	0.00	0.00	1	0	0	0	0	0	0	0	0
male	22.09	29	Home	NO	No	No	Independent	No	No	No	No	No	No	No	No	No	No	No	No	1	0.00	0.00	0.00	1	0	0	0	0	0	0	0	0
female	16.91	54	Home	NO	No	No	Independent	No	No	No	No	No	No	No	No	No	No	No	No	1	0.00	0.00	0.00	1	0	0	0	0	0	0	0	0
female	16.60	33	Home	NO	No	No	Independent	No	No	No	No	No	No	No	No	No	No	No	No	1	0.00	0.00	0.00	1	0	0	0	0	0	0	0	0
female	15.79	30	Home	NO	No	No	Independent	No	No	No	No	No	No	No	No	No	No	No	No	1	0.00	0.00	0.00	1	0	0	0	0	0	0	0	0
female	22.09	29	Home	NO	No	No	Independent	No	No	No	No	No	No	No	No	No	No	No	No	1	0.00	0.00	0.00	1	0	0	0	0	0	0	0	0
female	15.00	74	Home	NO	No	No	Independent	No	No	No	No	No	No	No	No	No	No	No	No	1	0.00	0.00	0.00	1	0	0	0	0	0	0	0	0
female	17.31	47	Home	NO	No	No	Independent	No	No	No	No	Yes	No	No	No	No	No	No	No	1	0.08	0.00	0.17	1	0	0	0	0	0	0	0	0
female	20.34	34	Home	NO	No	No	Independent	No	No	No	No	No	No	No	No	No	No	No	No	1	0.00	0.00	0.00	1	0	0	0	0	0	0	0	0
female	15.94	38	Home	NO	No	No	Independent	No	No	No	No	No	No	No	No	No	No	No	No	1	0.00	0.00	0.00	1	0	0	0	0	0	0	0	0
female	15.60	48	Home	NO	No	No	Independent	No	No	No	No	No	No	No	No	No	No	No	No	1	0.00	0.00	0.00	1	0	0	0	0	0	0	0	0
male	26.42	30	Home	NO	No	No	Independent	No	No	No	No	No	No	No	No	No	No	Yes	No	1	0.00	0.00	0.00	1	0	0	0	0	0	0	0	0
male	26.42	55	Home	NO	No	No	Independent	No	No	No	No	No	No	No	No	No	No	No	No	1	0.00	0.00	0.00	1	0	0	0	0	0	0	0	0
female	15.79	44	Home	NO	No	No	Independent	No	No	No	No	No	No	No	No	No	No	No	No	1	0.00	0.00	0.00	1	0	0	0	0	0	0	0	0
female	17.31	49	Home	NO	No	No	Independent	No	No	No	No	No	No	No	No	No	No	No	No	1	0.00	0.00	0.00	1	0	0	0	0	0	0	0	0
male	32.11	21	Home	NO	No	No	Independent	No	No	No	No	No	No	No	No	No	No	No	No	1	0.00	0.00	0.00	1	0	0	0	0	0	0	0	0
male	28.58	45	Home	NO	No	No	Independent	No	No	No	No	No	No	No	No	No	No	No	No	1	0.00	0.00	0.00	1	0	0	0	0	0	0	0	0
female	15.79	40	Home	NO	No	No	Independent	No	No	No	No	No	No	No	No	No	No	No	No	1	0.00	0.00	0.00	1	0	0	0	0	0	0	0	0
female	12.29	78	Home	NON-INSULIN	No	No	Independent	No	No	No	No	No	No	No	No	No	No	No	No	1	0.08	0.00	0.17	1	0	0	0	0	0	0	0	0
female	16.91	37	Home	NO	No	No	Independent	No	No	No	No	No	No	No	No	No	No	No	No	1	0.00	0.00	0.00	1	0	0	0	0	0	0	0	0
female	17.31	44	Home	NO	Yes	No	Independent	No	No	No	No	No	No	No	No	No	No	No	No	1	0.08	0.00	0.17	1	0	0	0	0	0	0	0	0
female	17.31	32	Home	NO	No	No	Independent	No	No	No	No	No	No	No	No	No	No	No	No	1	0.00	0.00	0.00	1	0	0	0	0	0	0	0	0
female	17.31	43	Home	NO	No	No	Independent	No	No	No	No	No	No	No	No	No	No	No	No	1	0.00	0.00	0.00	1	0	0	0	0	0	0	0	0
male	23.53	18	Home	NO	No	No	Independent	No	No	No	No	No	No	No	No	No	No	No	No	1	0.00	0.00	0.00	1	0	0	0	0	0	0	0	0
male	22.95	21	Home	NO	No	No	Independent	No	No	No	No	No	No	No	No	No	No	No	No	1	0.00	0.00	0.00	1	0	0	0	0	0	0	0	0
male	25.00	49	Home	NO	No	No	Independent	No	No	No	No	No	No	No	No	No	No	No	No	1	0.00	0.00	0.00	1	0	0	0	0	0	0	0	0
female	17.31	49	Home	NO	No	No	Independent	No	No	No	No	No	No	No	No	No	No	No	No	1	0.00	0.00	0.00	1	0	0	0	0	0	0	0	0
male	26.42	39	Home	NO	Yes	No	Independent	No	No	No	No	No	No	No	No	No	No	No	No	1	0.08	0.00	0.17	1	0	0	0	0	0	0	0	0
male	22.09	70	Home	NO	No	No	Independent	No	No	No	No	No	No	No	No	No	No	No	No	1	0.00	0.00	0.00	1	0	0	0	0	0	0	0	0
female	17.31	44	Home	NO	Yes	No	Independent	No	No	No	No	No	No	No	No	No	No	No	No	1	0.08	0.00	0.17	1	0	0	0	0	0	0	0	0
female	30.91	52	Home	NO	No	No	Independent	No	No	No	No	No	No	No	No	No	No	No	No	1	0.00	0.00	0.00	1	0	0	0	0	0	0	0	0
female	26.42	67	Home	NO	No	No	Independent	No	No	No	No	No	No	No	No	No	Yes	No	No	1	0.08	0.00	0.17	1	0	0	0	0	0	0	0	0
female	20.34	34	Home	NO	No	No	Independent	No	No	No	No	No	No	No	No	No	No	No	No	1	0.00	0.00	0.00	1	0	0	0	0	0	0	0	0
female	17.31	45	Home	NO	No	No	Independent	No	No	No	No	No	No	No	No	No	No	No	No	1	0.00	0.00	0.00	1	0	0	0	0	0	0	0	0
female	17.31	48	Home	NO	No	No	Independent	No	No	No	No	No	No	No	No	No	No	No	No	1	0.00	0.00	0.00	1	0	0	0	0	0	0	0	0
female	17.31	45	Home	NO	No	No	Independent	No	No	No	No	No	No	No	No	No	No	No	No	1	0.00	0.00	0.00	1	0	0	0	0	0	0	0	0
female	17.31	51	Home	NO	No	No	Independent	No	No	No	No	No	No	No	No	No	No	No	No	1	0.00	0.00	0.00	1	0	0	0	0	0	0	0	0
male	37.98	48	Home	NO	Yes	No	Independent	No	No	No	No	No	No	No	No	No	No	No	No	1	0.08	0.00	0.17	1	0	0	0	0	0	0	0	0
female	20.79	54	Home	NO	No	No	Independent	No	No	No	No	No	No	No	No	No	No	No	No	1	0.00	0.00	0.00	1	0	0	0	0	0	0	0	0
female	14.16	59	Home	NO	No	No	Independent	No	No	No	No	No	No	No	No	No	No	No	No	1	0.00	0.00	0.00	1	0	0	0	0	0	0	0	0
female	20.06	41	Home	NO	No	No	Independent	No	No	No	No	No	No	No	No	No	No	No	No	1	0.00	0.00	0.00	1	0	0	0	0	0	0	0	0
female	17.31	53	Home	NO	No	No	Independent	No	No	No	No	No	No	No	No	No	No	No	No	1	0.00	0.00	0.00	1	0	0	0	0	0	0	0	0
female	13.18	49	Home	NO	No	No	Independent	No	No	No	No	No	No	No	No	No	No	No	No	1	0.00	0.00	0.00	1	0	0	0	0	0	0	0	0
female	17.31	43	Home	NO	No	No	Independent	No	No	No	No	No	No	No	No	No	No	No	No	1	0.00	0.00	0.00	1	0	0	0	0	0	0	0	0
female	12.43	30	Home	NO	No	No	Independent	No	No	No	No	No	No	No	No	No	No	No	No	1	0.00	0.00	0.00	1	0	0	0	0	0	0	0	0
male	22.09	35	Home	NO	No	No	Independent	No	No	No	No	No	No	No	No	No	No	No	No	1	0.00	0.00	0.00	1	0	0	0	0	0	0	0	0
male	20.72	46	Home	NO	No	No	Independent	No	No	No	No	No	No	No	No	No	No	No	No	1	0.00	0.00	0.00	1	0	0	0	0	0	0	0	0
female	15.37	47	Home	NO	No	No	Independent	No	No	No	No	No	No	No	No	No	No	No	No	1	0.00	0.00	0.00	1	0	0	0	0	0	0	0	0
male	13.18	37	Home	NO	Yes	No	Independent	No	No	No	No	No	No	No	No	No	No	No	No	1	0.08	0.00	0.17	1	0	0	0	0	0	0	0	0
male	13.18	60	Home	NO	No	No	Independent	No	No	No	No	Yes	No	No	No	No	No	No	No	1	0.08	0.00	0.17	1	0	0	0	0	0	0	0	0
male	20.72	65	Home	NO	No	No	Independent	No	No	No	No	No	No	No	No	No	No	No	No	1	0.00	0.00	0.00	1	0	0	0	0	0	0	0	0
male	20.72	57	Home	NO	No	No	Independent	No	No	No	No	No	No	No	No	No	No	No	No	1	0.00	0.00	0.00	1	0	0	0	0	0	0	0	0
male	20.72	65	Home	NO	No	No	Independent	No	No	No	No	Yes	No	No	No	No	No	No	No	1	0.08	0.00	0.17	1	0	0	0	0	0	0	0	0
female	14.15	55	Home	NO	No	No	Independent	No	No	No	No	No	No	No	No	No	No	No	No	1	0.00	0.00	0.00	1	0	0	0	0	0	0	0	0
male	20.72	51	Home	NO	No	No	Independent	No	No	No	No	No	No	No	No	No	No	No	No	1	0.00	0.00	0.00	1	0	0	0	0	0	0	0	0
female	20.34	36	Home	NO	No	No	Independent	No	No	No	No	No	No	No	No	No	No	No	No	1	0.00	0.00	0.00	1	0	0	0	0	0	0	0	0
male	11.92	45	Home	NO	No	No	Independent	No	No	No	No	No	No	No	No	No	No	No	No	1	0.00	0.00	0.00	1	0	0	0	0	0	0	0	0
female	20.72	64	Home	NO	No	No	Independent	No	No	No	No	No	No	No	No	No	No	No	No	1	0.00	0.00	0.00	1	0	0	0	0	0	0	0	0
female	25.00	43	Home	NO	No	No	Independent	No	No	No	No	No	No	No	No	No	No	No	No	1	0.00	0.00	0.00	1	0	0	0	0	0	0	0	0
male	11.22	43	Home	NO	No	No	Independent	No	No	No	No	No	No	No	No	No	No	No	No	1	0.00	0.00	0.00	1	0	0	0	0	0	0	0	0
female	20.72	48	Home	NO	No	No	Independent	No	No	No	No	No	No	No	No	No	No	No	No	1	0.00	0.00	0.00	1	0	0	0	0	0	0	0	0
female	14.94	43	Home	NO	Yes	No	Independent	No	No	No	No	No	No	No	No	No	No	No	No	1	0.08	0.00	0.17	1	0	0	0	0	0	0	0	0
female	14.15	59	Home	NO	No	No	Independent	No	No	No	No	No	No	No	No	No	No	No	No	1	0.00	0.00	0.00	1	0	0	0	0	0	0	0	0
female	20.72	79	Home	NO	No	No	Independent	No	No	No	No	No	No	No	No	No	No	No	No	1	0.00	0.00	0.00	1	0	0	0	0	0	0	0	0
male	15.37	36	Home	NO	No	No	Independent	No	No	No	No	No	No	No	No	No	No	No	No	1	0.00	0.00	0.00	1	0	0	0	0	0	0	0	0
female	22.09	75	Skilled Care, Not Home	NO	No	No	Independent	No	No	No	No	No	No	No	No	No	No	No	No	1	0.00	0.00	0.00	0	0	0	0	0	1	0	0	0
female	22.09	45	Home	NO	No	No	Independent	No	No	No	No	No	No	No	No	No	No	No	No	1	0.00	0.00	0.00	1	0	0	0	0	0	0	0	0
male	13.18	40	Home	NO	No	No	Independent	No	No	No	No	No	No	No	No	No	No	No	No	1	0.00	0.00	0.00	1	0	0	0	0	0	0	0	0
female	20.72	68	Home	NO	No	No	Partially Dependent	No	No	No	No	No	No	No	No	No	No	No	No	1	0.08	0.14	0.00	1	0	0	0	0	0	0	0	0
female	20.72	59	Home	NO	No	No	Independent	No	No	No	No	No	No	No	No	No	No	No	No	1	0.00	0.00	0.00	1	0	0	0	0	0	0	0	0
female	20.72	75	Skilled Care, Not Home	NO	No	No	Independent	No	No	No	No	No	No	No	No	No	No	No	No	1	0.00	0.00	0.00	0	0	0	0	0	1	0	0	0
female	20.72	59	Home	NO	No	No	Independent	No	No	No	No	No	No	No	No	No	No	No	No	1	0.00	0.00	0.00	1	0	0	0	0	0	0	0	0
female	23.53	55	Home	NO	No	No	Independent	No	No	No	No	No	No	No	No	No	No	No	No	1	0.00	0.00	0.00	1	0	0	0	0	0	0	0	0
female	15.37	52	Home	NO	No	No	Independent	No	No	No	No	No	No	No	No	No	No	No	No	1	0.00	0.00	0.00	1	0	0	0	0	0	0	0	0
female	15.79	38	Home	NO	No	No	Independent	No	No	No	No	No	No	No	No	No	No	No	No	1	0.00	0.00	0.00	1	0	0	0	0	0	0	0	0
female	17.31	53	Home	NO	No	No	Independent	No	No	No	No	No	No	No	No	No	No	No	No	1	0.00	0.00	0.00	1	0	0	0	0	0	0	0	0
female	17.31	50	Home	NO	No	No	Independent	No	No	No	No	No	No	No	No	No	No	No	No	1	0.00	0.00	0.00	1	0	0	0	0	0	0	0	0
female	20.72	61	Home	NO	No	No	Independent	No	No	No	No	No	No	No	No	No	No	No	No	1	0.00	0.00	0.00	1	0	0	0	0	0	0	0	0
female	15.37	71	Home	NO	No	No	Independent	No	No	No	No	No	No	No	No	No	No	No	No	1	0.00	0.00	0.00	1	0	0	0	0	0	0	0	0
male	26.80	64	Home	NO	No	No	Independent	No	No	No	No	No	No	No	No	No	No	No	No	1	0.00	0.00	0.00	1	0	0	0	0	0	0	0	0
female	37.08	42	Home	NO	No	No	Independent	No	No	No	No	No	No	No	No	No	No	No	No	1	0.00	0.00	0.00	1	0	0	0	0	0	0	0	0
male	26.80	69	Home	NO	No	No	Independent	No	No	No	No	No	No	No	No	No	No	No	No	1	0.00	0.00	0.00	1	0	0	0	0	0	0	0	0
male	22.59	30	Home	NO	No	No	Independent	No	No	No	No	No	No	No	No	No	No	No	No	1	0.00	0.00	0.00	1	0	0	0	0	0	0	0	0
male	21.87	36	Home	NO	No	No	Independent	No	No	No	No	No	No	No	No	No	No	No	No	1	0.00	0.00	0.00	1	0	0	0	0	0	0	0	0
male	21.87	40	Home	NO	No	No	Independent	No	No	No	No	No	No	No	No	No	No	No	No	1	0.00	0.00	0.00	1	0	0	0	0	0	0	0	0
male	18.10	29	Home	NO	No	No	Independent	No	No	No	No	No	No	No	No	No	No	No	No	1	0.00	0.00	0.00	1	0	0	0	0	0	0	0	0
male	31.92	51	Home	NO	No	No	Independent	No	No	No	No	No	No	No	No	No	No	No	No	1	0.00	0.00	0.00	1	0	0	0	0	0	0	0	0
female	25.36	58	Home	NO	No	No	Independent	No	No	No	No	No	No	No	No	No	No	No	No	1	0.00	0.00	0.00	1	0	0	0	0	0	0	0	0
male	12.37	25	Home	NO	No	No	Independent	No	No	No	No	No	No	No	No	No	No	No	No	1	0.00	0.00	0.00	1	0	0	0	0	0	0	0	0
female	17.31	43	Home	NO	No	No	Independent	No	No	No	No	No	No	No	No	No	No	No	No	1	0.00	0.00	0.00	1	0	0	0	0	0	0	0	0
male	19.60	37	Home	NO	No	No	Independent	No	No	No	No	No	No	No	No	No	No	No	No	1	0.00	0.00	0.00	1	0	0	0	0	0	0	0	0
male	25.00	39	Home	NO	No	No	Independent	No	No	No	No	No	No	No	No	No	No	No	No	1	0.00	0.00	0.00	1	0	0	0	0	0	0	0	0
female	0.00	37	Home	NO	No	No	Independent	No	No	No	No	No	No	No	No	No	No	No	No	1	0.00	0.00	0.00	1	0	0	0	0	0	0	0	0
female	31.92	56	Home	NO	No	No	Independent	No	No	No	No	No	No	No	No	No	No	No	No	1	0.00	0.00	0.00	1	0	0	0	0	0	0	0	0
female	34.13	38	Home	NO	No	No	Independent	No	No	No	No	No	No	No	No	No	No	No	No	1	0.00	0.00	0.00	1	0	0	0	0	0	0	0	0
male	31.92	51	Home	NO	No	No	Independent	No	No	No	No	No	No	No	No	No	No	No	No	1	0.00	0.00	0.00	1	0	0	0	0	0	0	0	0
male	36.50	59	Home	NO	No	No	Independent	No	No	No	No	No	No	No	No	No	No	No	No	1	0.00	0.00	0.00	1	0	0	0	0	0	0	0	0
male	33.22	35	Home	NO	Yes	No	Independent	No	No	No	No	No	No	No	No	No	No	No	No	1	0.08	0.00	0.17	1	0	0	0	0	0	0	0	0
female	16.91	43	Home	NO	No	No	Independent	No	No	No	No	No	No	No	No	No	No	No	No	1	0.00	0.00	0.00	1	0	0	0	0	0	0	0	0
female	14.16	66	Home	NO	No	No	Independent	No	No	No	No	No	No	No	No	No	No	No	No	1	0.00	0.00	0.00	1	0	0	0	0	0	0	0	0
female	15.00	50	Home	NO	No	No	Independent	No	No	No	No	No	No	No	No	No	No	No	No	1	0.00	0.00	0.00	1	0	0	0	0	0	0	0	0
female	27.41	60	Home	NO	No	No	Independent	No	No	No	No	No	No	No	No	No	No	No	No	1	0.00	0.00	0.00	1	0	0	0	0	0	0	0	0
male	33.22	23	Home	NO	No	No	Independent	No	No	No	No	No	No	No	No	No	No	No	No	1	0.00	0.00	0.00	1	0	0	0	0	0	0	0	0
female	17.31	54	Home	NO	No	No	Independent	No	No	No	No	No	No	No	No	No	No	No	No	1	0.00	0.00	0.00	1	0	0	0	0	0	0	0	0
male	30.10	69	Home	INSULIN	No	No	Independent	No	No	No	No	Yes	No	No	No	No	No	No	No	1	0.15	0.00	0.33	1	0	0	0	0	0	0	0	0
female	17.31	40	Home	NO	No	No	Independent	No	No	No	No	No	No	No	No	No	No	No	No	1	0.00	0.00	0.00	1	0	0	0	0	0	0	0	0
female	20.34	35	Home	NO	No	No	Independent	No	No	No	No	No	No	No	No	No	No	No	No	1	0.00	0.00	0.00	1	0	0	0	0	0	0	0	0
female	14.16	43	Home	NO	No	No	Independent	No	No	No	No	No	No	No	No	No	No	No	No	1	0.00	0.00	0.00	1	0	0	0	0	0	0	0	0
female	22.95	35	Home	NO	No	No	Independent	No	No	No	No	No	No	No	No	No	No	No	No	1	0.00	0.00	0.00	1	0	0	0	0	0	0	0	0
male	20.72	63	Rehab	NO	No	No	Independent	No	No	No	No	No	No	No	No	No	No	No	No	1	0.00	0.00	0.00	0	0	0	0	1	0	0	0	0
female	22.09	60	Home	NO	No	No	Independent	No	No	No	No	No	No	No	No	No	No	No	No	1	0.00	0.00	0.00	1	0	0	0	0	0	0	0	0
female	20.72	57	Home	NO	No	No	Independent	No	No	No	No	No	No	No	No	No	No	No	No	1	0.00	0.00	0.00	1	0	0	0	0	0	0	0	0
female	18.18	38	Home	NO	No	No	Independent	No	No	No	No	No	No	No	No	No	No	No	No	1	0.00	0.00	0.00	1	0	0	0	0	0	0	0	0
male	20.72	70	Home	INSULIN	Yes	No	Independent	No	No	No	No	No	No	No	No	No	No	No	No	1	0.15	0.00	0.33	1	0	0	0	0	0	0	0	0
female	20.34	42	Home	NO	No	No	Independent	No	No	No	No	No	No	No	No	No	No	No	No	1	0.00	0.00	0.00	1	0	0	0	0	0	0	0	0
male	23.37	54	Home	NO	Yes	No	Independent	No	No	No	No	No	No	No	No	No	No	No	No	1	0.08	0.00	0.17	1	0	0	0	0	0	0	0	0
female	26.42	59	Home	NO	No	No	Independent	No	No	No	No	No	No	No	No	No	No	No	No	1	0.00	0.00	0.00	1	0	0	0	0	0	0	0	0
male	26.42	34	Home	NO	No	No	Independent	No	No	No	No	No	No	No	No	No	No	No	No	1	0.00	0.00	0.00	1	0	0	0	0	0	0	0	0
male	9.45	30	Home	NO	No	No	Independent	No	No	No	No	No	No	No	No	No	No	No	No	1	0.00	0.00	0.00	1	0	0	0	0	0	0	0	0
female	10.60	22	Home	NO	No	No	Independent	No	No	No	No	No	No	No	No	No	No	No	No	1	0.00	0.00	0.00	1	0	0	0	0	0	0	0	0
male	9.45	32	Home	NO	No	No	Independent	No	No	No	No	No	No	No	No	No	No	No	No	1	0.00	0.00	0.00	1	0	0	0	0	0	0	0	0
female	13.41	22	Home	NO	No	No	Independent	No	No	No	No	No	No	No	No	No	No	No	No	1	0.00	0.00	0.00	1	0	0	0	0	0	0	0	0
female	9.86	45	Home	NO	No	No	Independent	No	No	No	No	No	No	No	No	No	No	No	No	1	0.00	0.00	0.00	1	0	0	0	0	0	0	0	0
female	26.42	53	Home	NO	No	No	Independent	No	No	No	No	No	No	No	No	No	No	No	No	1	0.00	0.00	0.00	1	0	0	0	0	0	0	0	0
female	18.10	60	Home	NO	No	No	Independent	No	No	No	No	No	No	No	No	No	No	No	No	1	0.00	0.00	0.00	1	0	0	0	0	0	0	0	0
female	14.50	40	Home	NO	No	No	Independent	No	No	No	No	No	No	No	No	No	No	No	No	1	0.00	0.00	0.00	1	0	0	0	0	0	0	0	0
female	7.95	47	Home	NO	No	No	Independent	No	No	No	No	No	No	No	No	No	No	No	No	1	0.00	0.00	0.00	1	0	0	0	0	0	0	0	0
male	33.99	73	Home	NO	No	No	Independent	No	No	No	No	No	No	No	No	No	No	No	No	1	0.00	0.00	0.00	1	0	0	0	0	0	0	0	0
male	7.96	37	Home	NO	No	No	Independent	No	No	No	No	No	No	No	No	No	No	No	No	1	0.00	0.00	0.00	1	0	0	0	0	0	0	0	0
male	17.48	34	Home	NO	No	No	Independent	No	No	No	No	No	No	No	No	No	No	No	No	1	0.00	0.00	0.00	1	0	0	0	0	0	0	0	0
male	20.72	58	Home	NO	No	No	Independent	No	No	No	No	No	No	No	No	No	No	No	No	1	0.00	0.00	0.00	1	0	0	0	0	0	0	0	0
female	20.72	56	Home	NO	No	No	Independent	No	No	No	No	No	No	No	No	No	No	No	No	1	0.00	0.00	0.00	1	0	0	0	0	0	0	0	0
female	15.79	32	Home	NO	No	No	Independent	No	No	No	No	No	No	No	No	No	No	No	No	1	0.00	0.00	0.00	1	0	0	0	0	0	0	0	0
female	15.79	31	Home	NO	No	No	Independent	No	No	No	No	No	No	No	No	No	No	No	No	1	0.00	0.00	0.00	1	0	0	0	0	0	0	0	0
female	37.13	41	Home	NO	No	No	Independent	No	No	No	No	No	No	No	Yes	No	No	No	No	1	0.08	0.00	0.17	1	0	0	0	0	0	0	0	0
female	52.84	27	Home	NO	No	No	Independent	No	No	No	No	No	No	No	No	No	No	No	No	1	0.00	0.00	0.00	1	0	0	0	0	0	0	0	0
female	8.22	65	Home	NO	No	No	Independent	No	No	No	No	No	No	No	No	No	No	No	No	1	0.00	0.00	0.00	1	0	0	0	0	0	0	0	0
female	10.47	24	Home	NON-INSULIN	No	No	Independent	No	No	No	No	Yes	No	No	No	No	No	No	No	1	0.15	0.00	0.33	1	0	0	0	0	0	0	0	0
female	15.79	35	Home	NO	No	No	Independent	No	No	No	No	No	No	No	No	No	No	No	No	1	0.00	0.00	0.00	1	0	0	0	0	0	0	0	0
female	20.72	48	Home	NO	No	No	Independent	No	No	No	No	No	No	No	No	No	No	No	No	1	0.00	0.00	0.00	1	0	0	0	0	0	0	0	0
female	14.43	21	Home	NO	No	No	Independent	No	No	No	No	No	No	No	No	No	No	No	No	1	0.00	0.00	0.00	1	0	0	0	0	0	0	0	0
female	20.92	33	Home	NO	No	No	Independent	No	No	No	No	No	No	No	No	No	No	No	No	1	0.00	0.00	0.00	1	0	0	0	0	0	0	0	0
female	15.00	45	Home	NO	No	No	Independent	No	No	No	No	No	No	No	No	No	No	No	No	1	0.00	0.00	0.00	1	0	0	0	0	0	0	0	0
female	11.47	33	Home	NO	No	No	Independent	No	No	No	No	No	No	No	No	No	No	No	No	1	0.00	0.00	0.00	1	0	0	0	0	0	0	0	0
male	26.60	37	Home	NO	No	No	Independent	No	No	No	No	No	No	No	No	No	No	No	No	1	0.00	0.00	0.00	1	0	0	0	0	0	0	0	0
female	20.34	42	Home	NO	No	No	Independent	No	No	No	No	No	No	No	No	No	No	No	No	1	0.00	0.00	0.00	1	0	0	0	0	0	0	0	0
female	13.18	51	Home	NO	No	No	Independent	No	No	No	No	No	No	No	No	No	No	No	No	1	0.00	0.00	0.00	1	0	0	0	0	0	0	0	0
female	20.34	35	Home	NO	No	No	Independent	No	No	No	No	No	No	No	No	No	No	No	No	1	0.00	0.00	0.00	1	0	0	0	0	0	0	0	0
female	20.34	45	Home	NO	No	No	Independent	No	No	No	No	No	No	No	No	No	No	No	No	1	0.00	0.00	0.00	1	0	0	0	0	0	0	0	0
male	15.38	47	Home	NO	Yes	No	Independent	No	No	No	No	No	No	No	No	No	No	No	No	1	0.08	0.00	0.17	1	0	0	0	0	0	0	0	0
female	19.94	32	Home	NO	No	No	Independent	No	No	No	No	No	No	No	No	No	No	No	No	1	0.00	0.00	0.00	1	0	0	0	0	0	0	0	0
female	20.72	71	Rehab	NO	No	No	Independent	No	No	No	No	No	No	No	No	No	No	No	No	1	0.00	0.00	0.00	0	0	0	0	1	0	0	0	0
female	15.79	33	Home	NO	No	No	Independent	No	No	No	No	No	No	No	No	No	No	No	No	1	0.00	0.00	0.00	1	0	0	0	0	0	0	0	0
female	15.79	37	Home	NO	No	No	Independent	No	No	No	No	No	No	No	No	No	No	No	No	1	0.00	0.00	0.00	1	0	0	0	0	0	0	0	0
female	16.60	42	Home	NO	No	No	Independent	No	No	No	No	No	No	No	No	No	No	No	No	1	0.00	0.00	0.00	1	0	0	0	0	0	0	0	0
female	20.34	40	Home	NO	No	No	Independent	No	No	No	No	No	No	No	No	No	No	No	No	1	0.00	0.00	0.00	1	0	0	0	0	0	0	0	0
female	14.16	48	Home	NO	No	No	Independent	No	No	No	No	No	No	No	No	No	No	No	No	1	0.00	0.00	0.00	1	0	0	0	0	0	0	0	0
female	17.31	47	Home	NO	No	No	Independent	No	No	No	No	No	No	No	No	No	No	No	No	1	0.00	0.00	0.00	1	0	0	0	0	0	0	0	0
female	20.34	41	Home	NO	No	No	Independent	No	No	No	No	No	No	No	No	No	No	No	No	1	0.00	0.00	0.00	1	0	0	0	0	0	0	0	0
female	15.37	55	Rehab	NO	No	No	Independent	No	No	No	No	No	No	No	No	No	No	No	No	1	0.00	0.00	0.00	0	0	0	0	1	0	0	0	0
female	13.18	31	Home	NO	No	No	Independent	No	No	No	No	No	No	No	No	No	No	No	No	1	0.00	0.00	0.00	1	0	0	0	0	0	0	0	0
female	14.15	39	Home	NO	No	No	Independent	No	No	No	No	No	No	No	No	No	No	No	No	1	0.00	0.00	0.00	1	0	0	0	0	0	0	0	0
male	26.42	46	Home	NO	No	No	Independent	No	No	No	No	No	No	No	No	No	No	No	No	1	0.00	0.00	0.00	1	0	0	0	0	0	0	0	0
female	20.79	48	Home	NO	Yes	No	Independent	No	No	No	No	No	No	No	No	No	No	No	No	1	0.08	0.00	0.17	1	0	0	0	0	0	0	0	0
female	16.60	51	Home	NO	No	No	Independent	No	No	No	No	No	No	No	No	No	No	No	No	1	0.00	0.00	0.00	1	0	0	0	0	0	0	0	0
female	16.60	46	Home	NO	No	No	Independent	No	No	No	No	No	No	No	No	No	No	No	No	1	0.00	0.00	0.00	1	0	0	0	0	0	0	0	0
female	16.60	48	Home	NO	No	No	Independent	No	No	No	No	No	No	No	No	No	No	No	No	1	0.00	0.00	0.00	1	0	0	0	0	0	0	0	0
female	20.34	33	Home	NO	No	No	Independent	No	No	No	No	No	No	No	No	No	No	No	No	1	0.00	0.00	0.00	1	0	0	0	0	0	0	0	0
female	16.60	49	Home	NO	No	No	Independent	No	No	No	No	No	No	No	No	No	No	No	No	1	0.00	0.00	0.00	1	0	0	0	0	0	0	0	0
male	20.72	58	Home	NO	No	No	Independent	No	No	No	No	No	No	No	No	No	No	No	No	1	0.00	0.00	0.00	1	0	0	0	0	0	0	0	0
female	17.31	46	Home	NO	No	No	Independent	No	No	No	No	No	No	No	No	No	No	No	No	1	0.00	0.00	0.00	1	0	0	0	0	0	0	0	0
female	15.79	39	Home	NO	No	No	Independent	No	No	No	No	No	No	No	No	No	No	No	No	1	0.00	0.00	0.00	1	0	0	0	0	0	0	0	0
female	16.60	55	Home	NO	No	MODERATE EXERTION	Independent	No	No	No	No	No	No	No	No	No	No	No	No	1	0.08	0.00	0.17	1	0	0	0	0	0	0	0	0
female	20.34	40	Home	NO	No	No	Independent	No	No	No	No	No	No	No	No	No	No	No	No	1	0.00	0.00	0.00	1	0	0	0	0	0	0	0	0
female	16.60	49	Home	NO	No	No	Independent	No	No	No	No	No	No	No	No	No	No	No	No	1	0.00	0.00	0.00	1	0	0	0	0	0	0	0	0
female	20.34	44	Home	NO	No	No	Independent	No	No	No	No	No	No	No	No	No	No	No	No	1	0.00	0.00	0.00	1	0	0	0	0	0	0	0	0
female	16.60	49	Home	NO	Yes	MODERATE EXERTION	Independent	No	No	No	No	No	No	No	No	No	No	No	No	1	0.15	0.00	0.33	1	0	0	0	0	0	0	0	0
female	15.60	49	Home	NO	No	No	Independent	No	No	No	No	No	No	No	No	No	No	No	No	1	0.00	0.00	0.00	1	0	0	0	0	0	0	0	0
female	17.31	49	Home	NO	No	No	Independent	No	No	No	No	No	No	No	No	No	No	No	No	1	0.00	0.00	0.00	1	0	0	0	0	0	0	0	0
female	27.75	47	Home	NO	No	No	Independent	No	No	No	No	No	No	No	No	No	No	No	No	1	0.00	0.00	0.00	1	0	0	0	0	0	0	0	0
female	16.60	41	Home	NO	No	No	Independent	No	No	No	No	No	No	No	No	No	No	No	No	1	0.00	0.00	0.00	1	0	0	0	0	0	0	0	0
female	26.42	64	Home	NO	No	No	Independent	No	No	No	No	Yes	No	No	No	No	No	No	No	1	0.08	0.00	0.17	1	0	0	0	0	0	0	0	0
female	31.92	53	Home	NO	No	No	Independent	No	No	No	No	No	No	No	No	No	No	No	No	1	0.00	0.00	0.00	1	0	0	0	0	0	0	0	0
male	31.92	31	Home	NO	Yes	No	Independent	No	No	No	No	No	No	No	No	No	No	No	No	1	0.08	0.00	0.17	1	0	0	0	0	0	0	0	0
male	26.42	48	Home	NO	No	No	Independent	No	No	No	No	No	No	No	No	No	No	No	No	1	0.00	0.00	0.00	1	0	0	0	0	0	0	0	0
female	9.45	19	Home	NO	No	No	Independent	No	No	No	No	No	No	No	No	Yes	No	No	No	1	0.00	0.00	0.00	1	0	0	0	0	0	0	0	0
female	22.95	45	Home	NO	No	No	Independent	No	No	No	No	No	No	No	No	No	No	No	No	1	0.00	0.00	0.00	1	0	0	0	0	0	0	0	0
[truncated: 393,689 more rows]
